# Supplementary material for: Favorable subgingival plaque microbiome shifts are associated with clinical treatment for peri-implant diseases
Source: NPJ Biofilms Microbiomes. 2024 Feb 19;10:12. doi: 10.1038/s41522-024-00482-z (PMC10876967; doi:10.1038/s41522-024-00482-z)
Supplement: Supplementary file 2 — Supplementary Data S1 [file 41522_2024_482_MOESM2_ESM.xlsx]

## Sheet: Sheet 1
		Study condition
Sampling site	Timepoint	Healthy	Mucositis	Peri-implantitis
Implant	T0	26	24	29
Implant	T1	0	23	20
Implant	T2	18	21	19
Contralateral_teeth	T0	16	11	13
Contralateral_teeth	T1	0	10	13
Contralateral_teeth	T2	12	7	14
Contralateral_implant	T0	3	7	9
Contralateral_implant	T1	0	7	6
Contralateral_implant	T2	3	4	5
