# Supplementary material for: Favorable subgingival plaque microbiome shifts are associated with clinical treatment for peri-implant diseases
Source: NPJ Biofilms Microbiomes. 2024 Feb 19;10:12. doi: 10.1038/s41522-024-00482-z (PMC10876967; doi:10.1038/s41522-024-00482-z)
Supplement: Supplementary file 3 — Supplementary Data S2 [file 41522_2024_482_MOESM3_ESM.xlsx]

## Sheet: Sheet1
sampleID	sampleID_in_GhensiP_2020	subjectID	body_site	body_subsite	antibiotics_current_use	study_condition	gender	age	age_category	country	non_westernized	number_reads	number_bases	minimum_read_length	median_read_length	study_group	year_of_implantation	implant_disease_status	sample_type	smoker	ever_smoker	history_of_periodontitis	diabetes	curator	mean_pocket_depth	NCBI_accession	Timepoint	BoP_M	BoP_B	BoP_D	BoP_L	Sup_M	Sup_B	Sup_D	Sup_L	Pi_M	Pi_B	Pi_D	Pi_L	bone_loss_m	bone_loss_d	Previous peri-implantitis	dentistID	condition_after_treatment	response_to_treatment	therapy
PG_101SPI_T0	SP_101SPI_T016	101	oralcavity	subgingival_plaque	NA	healthy	female	52	adult	ITA	no	20176358	1998815510	75	100	healthy	2015	yes	implant	no	yes	yes	no	Davide_Bazzani	3.5		0	no	no	no	no	no	no	no	no	no	no	no	no	0	0	no	tbv
PG_101SPI_T2	NA	101	oralcavity	subgingival_plaque	NA	healthy	female	52	adult	ITA	no	20067302	1976841724	75	100	healthy	2015	yes	implant	no	yes	yes	no	Davide_Bazzani	3.5		2	no	no	no	no	no	no	no	no	no	no	no	no	0	0	no	tbv
PG_101SPT_T2_R	NA	101	oralcavity	subgingival_plaque	NA	control	female	52	adult	ITA	no	4616416	464130258	75	101	healthy		no	teeth	no	yes	yes	no	Davide_Bazzani	2		2	no	no	no	no	no	no	no	no					0	0	no	tbv
PG_104SPI_T0	SP_104SPI_T016	104	oralcavity	subgingival_plaque	NA	healthy	female	45	adult	ITA	no	712448	70586000	75	100	healthy	2011	yes	implant	no	no	no	no	Davide_Bazzani	3.5		0	no	no	no	no	no	no	no	no	no	no	no	no	0	0	no	tbv
PG_104SPI_T2_R	NA	104	oralcavity	subgingival_plaque	NA	healthy	female	45	adult	ITA	no	7670388	1097418285	75	150	healthy	2011	yes	implant	no	no	no	no	Davide_Bazzani	4		2	no	no	no	no	no	no	no	no	no	no	no	no	0	0	no	tbv
PG_105SPI_T0	SP_105SPI_T016	105	oralcavity	subgingival_plaque	NA	healthy	male	77	adult	ITA	no	13366784	1323669827	75	100	healthy	2007	yes	implant	no	no	yes	no	Davide_Bazzani	3		0	no	no	no	no	no	no	no	no	no	no	no	yes	0	0	no	tbv
PG_105SPI_T2_R	NA	105	oralcavity	subgingival_plaque	NA	healthy	male	77	adult	ITA	no	13661077	2047143100	75	151	healthy	2007	yes	implant	no	no	yes	no	Davide_Bazzani	2.25		2	no	no	no	no	no	no	no	no	no	no	no	no	0	0	no	tbv
PG_122SPI_T0	SP_122SPI_T016	122	oralcavity	subgingival_plaque	NA	healthy	male	64	adult	ITA	no	2655620	263044461	75	100	healthy	2007	yes	implant	no	no	no	no	Davide_Bazzani	3		0	no	no	no	no	no	no	no	no	no	no	no	no	0	0	no	sab
PG_122SPI_T2	NA	122	oralcavity	subgingival_plaque	NA	healthy	male	64	adult	ITA	no	9258073	913775359	75	100	healthy	2007	yes	implant	no	no	no	no	Davide_Bazzani	3.5		2	yes	no	yes	no	no	no	no	no	no	no	no	no	0	0	no	sab
PG_122SPT_T0	SP_122SPT_T016	122	oralcavity	subgingival_plaque	NA	control	male	64	adult	ITA	no	1711191	169040141	75	100	healthy		no	teeth	no	no	no	no	Davide_Bazzani	2.5		0	no	no	no	no	no	no	no	no							no	sab
PG_122SPT_T2	NA	122	oralcavity	subgingival_plaque	NA	control	male	64	adult	ITA	no	199307	19639298	75	100	healthy		no	teeth	no	no	no	no	Davide_Bazzani	3		2	no	no	no	no	no	no	no	no							no	sab
PG_123SPI_T0	SP_123SPI_T016	123	oralcavity	subgingival_plaque	NA	healthy	female	58	adult	ITA	no	1443216	142831483	75	100	healthy	2005	yes	implant	no	no	no	no	Davide_Bazzani	3.25		0	no	no	no	no	no	no	no	no					2	0	no	sab
PG_123SPI_T2	NA	123	oralcavity	subgingival_plaque	NA	healthy	female	58	adult	ITA	no	327818	32262836	75	100	healthy	2005	yes	implant	no	no	no	no	Davide_Bazzani	2.5		2	no	no	no	no	no	no	no	no	no	no	no	no	2	0	no	sab
PG_123SPT_T0	SP_123SPT_T016	123	oralcavity	subgingival_plaque	NA	control	female	58	adult	ITA	no	3346936	332455852	75	100	healthy		no	teeth	no	no	no	no	Davide_Bazzani	3		0	no	no	no	no	no	no	no	no							no	sab
PG_123SPT_T2	NA	123	oralcavity	subgingival_plaque	NA	control	female	58	adult	ITA	no	802561	79280704	75	100	healthy		no	teeth	no	no	no	no	Davide_Bazzani	2.25		2	no	no	no	no	no	no	no	no	no	no	no	no			no	sab
PG_124SPI_T0	SP_124SPI_T016	124	oralcavity	subgingival_plaque	NA	healthy	female	62	adult	ITA	no	6591681	654509164	75	100	healthy	1992	yes	implant	no	no	no	no	Davide_Bazzani	2.5		0	no	no	no	no	no	no	no	no	no	no	no	no	0	0	no	sab
PG_124SPT_T0	NA	124	oralcavity	subgingival_plaque	NA	control	female	62	adult	ITA	no	193100	19077684	75	100	healthy		no	teeth	no	no	no	no	Davide_Bazzani	2.75		0	no	no	no	no	no	no	no	no							no	sab
PG_125SPI_T0	SP_125SPI_T016	125	oralcavity	subgingival_plaque	NA	mucositis	male	59	adult	ITA	no	2678256	266181033	75	100	mucositis	2012	yes	implant	yes	yes	no	no	Davide_Bazzani	3		0	yes	no	yes	no	no	no	no	no	no	no	no	no	0	0	no	sab
PG_125SPI_T2_R	NA	125	oralcavity	subgingival_plaque	NA	mucositis	male	59	adult	ITA	no	853597	122448179	75	150	mucositis	2012	yes	implant	yes	yes	no	no	Davide_Bazzani	3		2	no	no	no	no	no	no	no	no	no	no	no	no	0	0	no	sab	healthy	improved	home antimicrobial
PG_127SPI_T2_R	NA	127	oralcavity	subgingival_plaque	NA	healthy	female	74	adult	ITA	no	222520	22271015	75	101	healthy		yes	implant	no	no	no	no	Davide_Bazzani	2.5		2	no	no	yes	no	no	no	no	no	no	no	no	no	1	2	no	sab
PG_127SPT_T0	NA	127	oralcavity	subgingival_plaque	NA	control	female	74	adult	ITA	no	184844	18295480	75	100	healthy		no	teeth	no	no	no	no	Davide_Bazzani	3		0	no	no	no	yes	no	no	no	no							no	sab
PG_128SPI_T0	NA	128	oralcavity	subgingival_plaque	NA	healthy	female	74	adult	ITA	no	21468215	3164154220	75	151	healthy	2010	yes	implant	no	no	no	no	Davide_Bazzani	3.5		0	yes	no	no	no	no	no	no	no	no	no	no	no			no	sab
PG_129SPI_T0	SP_129SPI_T016	129	oralcavity	subgingival_plaque	NA	healthy	male	68	adult	ITA	no	998056	99054341	75	100	healthy	2008	yes	implant	no	no	no	no	Davide_Bazzani	4		0	no	no	no	no	no	no	no	no	no	no	no	no	0	0	no	sab
PG_129SPT_T0	SP_129SPT_T016	129	oralcavity	subgingival_plaque	NA	control	male	68	adult	ITA	no	184844	18295480	75	100	healthy		no	teeth	no	no	no	no	Davide_Bazzani	3		0	yes	no	no	no	no	no	no	no							no	sab
PG_129SPT_T2	NA	129	oralcavity	subgingival_plaque	NA	control	male	68	adult	ITA	no	618663	89048291	75	150	healthy		no	teeth	no	no	no	no	Davide_Bazzani	3		2	no	no	no	no	no	no	no	no							no	sab
PG_131SPI_T0	NA	131	oralcavity	subgingival_plaque	NA	healthy	male	52	adult	ITA	no	286991	28375824	75	100	healthy	2014	yes	implant	no	no	no	no	Davide_Bazzani	4		0	yes	no	yes	no	no	no	no	no	no	no	no	no	0	0	no	sab
PG_132SPI_T0	SP_132SPI_T016	132	oralcavity	subgingival_plaque	NA	healthy	male	54	adult	ITA	no	2343337	232368792	75	100	healthy	2007	yes	implant	no	no	no	no	Davide_Bazzani	2		0	no	yes	no	no	no	no	no	no	no	no	no	no	0	0	no	sab
PG_132SPI_T2	NA	132	oralcavity	subgingival_plaque	NA	healthy	male	54	adult	ITA	no	2253621	226551094	75	101	healthy	2007	yes	implant	no	no	no	no	Davide_Bazzani	3.25		2	no	no	no	no	no	no	no	no	no	no	no	no	0	0	no	sab
PG_132SPT_T0	SP_132SPT_T016	132	oralcavity	subgingival_plaque	NA	control	male	54	adult	ITA	no	290559	28735022	75	100	healthy		no	teeth	no	no	no	no	Davide_Bazzani	2.25		0	no	no	no	no	no	no	no	no							no	sab
PG_132SPT_T2	NA	132	oralcavity	subgingival_plaque	NA	control	male	54	adult	ITA	no	409124	60231805	75	151	healthy		no	teeth	no	no	no	no	Davide_Bazzani	3		2	no	no	no	no	no	no	no	no							no	sab
PG_133SPT_T0	SP_133SPT_T016	133	oralcavity	subgingival_plaque	NA	control	male	70	adult	ITA	no	1267051	125738594	75	100	healthy		no	teeth	no	yes	no	yes	Davide_Bazzani	2		0	no	no	no	no	no	no	no	no					0	0	yes	sab
PG_133SPT_T2	NA	133	oralcavity	subgingival_plaque	NA	control	male	70	adult	ITA	no	24545798	2423125536	75	100	healthy		no	teeth	no	yes	no	yes	Davide_Bazzani	3		2	no	no	no	no	no	no	no	no					0	0	yes	sab
PG_143SPI_T0	SP_143SPI_T016	143	oralcavity	subgingival_plaque	NA	healthy	male	52	adult	ITA	no	20441188	2030739126	75	100	healthy	2005	yes	implant	no	yes	no	no	Davide_Bazzani	2.5		0	no	no	no	no	no	no	no	no	no	no	no	no	0	0	no	sed
PG_143SPI_T2_R	NA	143	oralcavity	subgingival_plaque	NA	healthy	male	52	adult	ITA	no	3666613	517380522	75	150	healthy	2005	yes	implant	no	yes	no	no	Davide_Bazzani	2.75		2	no	no	yes	yes	no	no	no	no					0	0	no	sed
PG_143SPT_T0	SP_143SPT_T016	143	oralcavity	subgingival_plaque	NA	control	male	52	adult	ITA	no	4302569	427281181	75	100	healthy		no	teeth	no	yes	no	no	Davide_Bazzani	2.5		0	no	no	no	no	no	no	no	no	no	no	no	yes			no	sed
PG_143SPT_T2	NA	143	oralcavity	subgingival_plaque	NA	control	male	52	adult	ITA	no	2573644	252765921	75	100	healthy		no	teeth	no	yes	no	no	Davide_Bazzani	2.75		2	yes	no	no	no	no	no	no	no							no	sed
PG_144SPI_T0	SP_144SPI_T016	144	oralcavity	subgingival_plaque	NA	healthy	female	66	adult	ITA	no	116288	11339918	75	100	healthy	2012	yes	implant	yes	yes	no	no	Davide_Bazzani	3		0	no	yes	no	no	no	no	no	no	no	no	no	no	0	0	no	sed
PG_146SPT_T0	NA	146	oralcavity	subgingival_plaque	NA	control	male	52	adult	ITA	no	2953533	295583558	75	101	healthy		no	teeth	no	no	no	no	Davide_Bazzani	1.75		0	no	no	no	no	no	no	no	no							no	sed
PG_147SPI_T0	NA	147	oralcavity	subgingival_plaque	NA	healthy	male	70	adult	ITA	no	163966	16231513	75	100	healthy		yes	implant	no	no	yes	no	Davide_Bazzani	4.5		0	no	no	no	no	no	no	no	no	no	no	no	no	0	0	no	sed
PG_148SPI_T0	SP_148SPI_T016	148	oralcavity	subgingival_plaque	NA	healthy	female	77	adult	ITA	no	498350	49451374	75	100	healthy	2004	yes	implant	yes	yes	no	no	Davide_Bazzani	2.5		0	no	no	no	no	no	no	no	no					0	0	no	sed
PG_148SPI_T2_R	NA	148	oralcavity	subgingival_plaque	NA	healthy	female	77	adult	ITA	no	1312952	194813086	75	151	healthy	2004	yes	implant	yes	yes	no	no	Davide_Bazzani	2.5		2	no	no	no	no	no	no	no	no	no	no	no	no	0	0	no	sed
PG_148SPT_T0	NA	148	oralcavity	subgingival_plaque	NA	control	female	77	adult	ITA	no	1372835	137338864	75	101	healthy		no	teeth	yes	yes	no	no	Davide_Bazzani	2.5		0	no	no	no	no	no	no	no	no	no	no	no	no	0	0	no	sed
PG_149SPI_T0_R	NA	149	oralcavity	subgingival_plaque	NA	healthy	female	53	adult	ITA	no	2959343	296656930	75	101	healthy	2009	yes	implant	no	no	no	yes	Davide_Bazzani	3.25		0	no	no	no	no	no	no	no	no	no	no	no	no	0	0	no	sed
PG_161SPI_T0	SP_161SPI_T016	161	oralcavity	subgingival_plaque	NA	healthy	male	56	adult	ITA	no	36427353	3608134514	75	100	healthy	2002	yes	implant	no	no	no	no	Davide_Bazzani	3		0	no	no	no	yes	no	no	no	no	no	no	no	no	1	1	no	bds
PG_162SPI_T0	SP_162SPI_T016	162	oralcavity	subgingival_plaque	NA	healthy	male	73	adult	ITA	no	44607538	4422605946	75	100	healthy		yes	implant	no	no	no	no	Davide_Bazzani	3		0	no	no	no	yes	no	no	no	no	yes	no	no	yes			no	bds
PG_162SPI_T2	NA	162	oralcavity	subgingival_plaque	NA	healthy	male	73	adult	ITA	no	40209609	3971396633	75	100	healthy		yes	implant	no	no	no	no	Davide_Bazzani	3.25		2	no	no	no	no	no	no	no	no	no	no	no	yes			no	bds
PG_162SPT_T0	SP_162SPT_T016	162	oralcavity	subgingival_plaque	NA	control	male	73	adult	ITA	no	18235080	1802964471	75	100	healthy		no	teeth	no	no	no	no	Davide_Bazzani	2.5		0	no	yes	no	no	no	no	no	no							no	bds
PG_162SPT_T2_R	NA	162	oralcavity	subgingival_plaque	NA	control	male	73	adult	ITA	no	30773272	4519486898	75	150	healthy		no	teeth	no	no	no	no	Davide_Bazzani	2.5		2	no	no	no	no	no	no	no	no							no	bds
PG_163SPI_T0	SP_163SPI_T016	163	oralcavity	subgingival_plaque	NA	healthy	female	62	adult	ITA	no	15644464	1541986268	75	100	healthy	2002	yes	implant	no	yes	yes	no	Davide_Bazzani	3.5		0																bds
PG_163SPI_T2	NA	163	oralcavity	subgingival_plaque	NA	healthy	female	62	adult	ITA	no	1778090	175227087	75	100	healthy	2002	yes	implant	no	yes	yes	no	Davide_Bazzani	NA		2																bds
PG_163SPT_T0	SP_163SPT_T016	163	oralcavity	subgingival_plaque	NA	control	female	62	adult	ITA	no	29742068	2939982985	75	100	healthy		no	teeth	no	yes	yes	no	Davide_Bazzani	2.25		0																bds
PG_164SPI_T0	SP_164SPI_T016	164	oralcavity	subgingival_plaque	NA	healthy	male	54	adult	ITA	no	26715986	2642011664	75	100	healthy	1998	yes	implant	no	no	yes	no	Davide_Bazzani	4		0																bds
PG_164SPI_T2_R	NA	164	oralcavity	subgingival_plaque	NA	healthy	male	54	adult	ITA	no	4645894	466645394	75	101	healthy	1998	yes	implant	no	no	yes	no	Davide_Bazzani	NA		2																bds
PG_164SPT_T0	SP_164SPT_T016	164	oralcavity	subgingival_plaque	NA	control	male	54	adult	ITA	no	53225133	5254086299	75	100	healthy		no	teeth	no	no	yes	no	Davide_Bazzani	2.5		0																bds
PG_164SPT_T2_R	NA	164	oralcavity	subgingival_plaque	NA	control	male	54	adult	ITA	no	2356870	331391549	75	150	healthy		no	teeth	no	no	yes	no	Davide_Bazzani	NA		2																bds
PG_184SPI_T0	SP_184SPI_T016	184	oralcavity	subgingival_plaque	NA	healthy	male	63	adult	ITA	no	812824	80559969	75	100	healthy	2007	yes	implant	no	no	no	no	Davide_Bazzani	2.25		0	no	no	no	no	no	no	no	no					0	0	no	pgs
PG_184SPT_T0	SP_184SPT_T016	184	oralcavity	subgingival_plaque	NA	control	male	63	adult	ITA	no	12178643	1211366752	75	100	healthy		no	teeth	no	no	no	no	Davide_Bazzani	3.5		0	no	no	no	no	no	no	no	no							no	pgs
PG_184SPT_T2_R	NA	184	oralcavity	subgingival_plaque	NA	control	male	63	adult	ITA	no	3717062	538776972	75	150	healthy		no	teeth	no	no	no	no	Davide_Bazzani	3		2	no	no	no	no	no	no	no	no	no	no	no	no			no	pgs
PG_185SPI_T0	NA	185	oralcavity	subgingival_plaque	NA	healthy	male	58	adult	ITA	no	1887873	186169268	75	100	healthy		yes	implant	no	no	no	no	Davide_Bazzani	2.75		0	no	no	no	no	no	no	no	no							no	pgs
PG_185SPI_T2_R	NA	185	oralcavity	subgingival_plaque	NA	healthy	male	58	adult	ITA	no	5785111	580421280	75	101	healthy		yes	implant	no	no	no	no	Davide_Bazzani	2.25		2	no	no	no	no	no	no	no	no							no	pgs
PG_185SPT_T0	NA	185	oralcavity	subgingival_plaque	NA	control	male	58	adult	ITA	no	17828568	1790364629	75	101	healthy		no	teeth	no	no	no	no	Davide_Bazzani	1.75		0	no	no	no	no	no	no	no	no	no	no	no	no			no	pgs
PG_185SPT_T2	NA	185	oralcavity	subgingival_plaque	NA	control	male	58	adult	ITA	no	65269453	6540056773	75	101	healthy		no	teeth	no	no	no	no	Davide_Bazzani	2		2	no	no	no	no	no	no	no	no	no	yes	no	yes			no	pgs
PG_186SPI_T0_R	SP_186SPI_T016_R	186	oralcavity	subgingival_plaque	NA	healthy	female	65	adult	ITA	no	8534138	845856903	75	100	healthy		yes	implant	no	no	yes	no	Davide_Bazzani	1.25		0	no	no	no	no	no	no	no	no	no	no	no	no	0	0	no	pgs
PG_186SPI_T2	NA	186	oralcavity	subgingival_plaque	NA	healthy	female	65	adult	ITA	no	627289	63046371	75	101	healthy		yes	implant	no	no	yes	no	Davide_Bazzani	1.5		2	no	no	no	no	no	no	no	no	no	no	no	no			no	pgs
PG_187SPI_T0	SP_187SPI_T016	187	oralcavity	subgingival_plaque	NA	healthy	male	62	adult	ITA	no	1416098	140117027	75	100	healthy	2013	yes	implant	no	no	no	no	Davide_Bazzani	3		0	no	no	no	no	no	no	no	no					0	0	no	pgs
PG_187SPI_T2	NA	187	oralcavity	subgingival_plaque	NA	healthy	male	62	adult	ITA	no	3544922	355715603	75	101	healthy	2013	yes	implant	no	no	no	no	Davide_Bazzani	3		2	no	no	no	no	no	no	no	no					0	0	no	pgs
PG_187SPT_T0_R	SP_187SPT_T016_R	187	oralcavity	subgingival_plaque	NA	control	male	62	adult	ITA	no	11484837	1138496605	75	100	healthy	2011	no	implant	no	no	no	no	Davide_Bazzani	2		0	no	no	no	no	no	no	no	no	no	no	no	yes	0	0	no	pgs
PG_187SPT_T2_R	NA	187	oralcavity	subgingival_plaque	NA	control	male	62	adult	ITA	no	32022685	4480324606	75	150	healthy	2011	no	implant	no	no	no	no	Davide_Bazzani	2		2	no	no	no	no	no	no	no	no	no	no	no	no	0	0	no	pgs
PG_189SPI_T0	SP_189SPI_T016	189	oralcavity	subgingival_plaque	NA	healthy	male	63	adult	ITA	no	43188622	4291503795	75	100	healthy		yes	implant	no	no	no	no	Davide_Bazzani	1		0	no	no	no	no	no	no	no	no	no	no	no	no	0	0	no	pgs
PG_189SPI_T2	NA	189	oralcavity	subgingival_plaque	NA	healthy	male	63	adult	ITA	no	27980038	3957175310	75	150	healthy		yes	implant	no	no	no	no	Davide_Bazzani	1.25		2	no	no	no	no	no	no	no	no	no	no	no	yes	0	0	no	pgs
PG_191SPI_T0	SP_191SPI_T016	191	oralcavity	subgingival_plaque	NA	healthy	male	45	adult	ITA	no	27275776	2709005291	75	100	healthy		yes	implant	no	no	no	no	Davide_Bazzani	2.75		0	no	no	no	no	no	no	no	no	no	yes	no	yes	0	0	no	pgs
PG_191SPI_T2_R	NA	191	oralcavity	subgingival_plaque	NA	healthy	male	45	adult	ITA	no	155351862	22234415636	75	150	healthy		yes	implant	no	no	no	no	Davide_Bazzani	2.75		2	no	no	no	no	no	no	no	no	yes	no	no	no	0	0	no	pgs
PG_201SPI_T0	SP_201SPI_T016	201	oralcavity	subgingival_plaque	NA	mucositis	male	73	adult	ITA	no	5721171	568020589	75	100	mucositis	2009	yes	implant	no	no	yes	no	Davide_Bazzani	5.5		0	yes	no	yes	yes	no	no	no	no	no	no	no	no				tbv
PG_201SPI_T1	NA	201	oralcavity	subgingival_plaque	NA	mucositis	male	73	adult	ITA	no	1176155	116807044	75	100	mucositis	2009	yes	implant	no	no	yes	no	Davide_Bazzani	5		1	yes	no	yes	no	no	no	no	no	no	no	no	no				tbv	mucositis	stable	mechanical + home antimicrobial
PG_201SPI_T2	NA	201	oralcavity	subgingival_plaque	NA	mucositis	male	73	adult	ITA	no	1578005	154827890	75	100	mucositis	2009	yes	implant	no	no	yes	no	Davide_Bazzani	4		2	yes	no	no	no	no	no	no	no	no	no	no	no				tbv	healthy	improved	mechanical + professional antimicrobial + home antimicrobial
PG_201SPT_T0_R	SP_201SPT_T016	201	oralcavity	subgingival_plaque	NA	control	male	73	adult	ITA	no	948017	93925286	75	100	mucositis	2009	no	implant	no	no	yes	no	Davide_Bazzani	3.25		0	no	no	no	yes	no	no	no	no								tbv
PG_221SPI_T0	NA	221	oralcavity	subgingival_plaque	NA	mucositis	male	72	adult	ITA	no	199282	19743222	75	100	mucositis	1999	yes	implant	no	no	no	no	Davide_Bazzani	4.75		0	yes	yes	yes	no	no	no	no	no	no	no	no	no	0	0	yes	sab
PG_221SPI_T1	NA	221	oralcavity	subgingival_plaque	NA	mucositis	male	72	adult	ITA	no	322255	31726443	75	100	mucositis	1999	yes	implant	no	no	no	no	Davide_Bazzani	3.75		1	yes	no	no	no	no	no	no	no					0	0	yes	sab	healthy	improved	home antimicrobial
PG_221SPI_T2	NA	221	oralcavity	subgingival_plaque	NA	mucositis	male	72	adult	ITA	no	4002367	396373054	75	100	mucositis	1999	yes	implant	no	no	no	no	Davide_Bazzani	3.75		2	yes	no	no	no	no	no	no	no					0	0	yes	sab	healthy	improved
PG_221SPT_T0_R	SP_221SPT_T016_R	221	oralcavity	subgingival_plaque	NA	control	male	72	adult	ITA	no	937024	93023218	75	100	mucositis		no	teeth	no	no	no	no	Davide_Bazzani	3.75		0	yes	no	yes	no	no	no	no	no	no	no	no	no			yes	sab
PG_221SPT_T2	NA	221	oralcavity	subgingival_plaque	NA	control	male	72	adult	ITA	no	333662	33475462	75	101	mucositis		no	teeth	no	no	no	no	Davide_Bazzani	2.75		2	no	no	no	no	no	no	no	no	no	no	no	no			yes	sab
PG_222SPI_T0	SP_222SPI_T016	222	oralcavity	subgingival_plaque	NA	mucositis	female	67	adult	ITA	no	145486	14300596	75	100	mucositis	2015	yes	implant	no	no	no	no	Davide_Bazzani	3.25		0	yes	yes	yes	yes	no	no	no	no	no	no	no	no	0	1	no	sab
PG_222SPI_T1_R	NA	222	oralcavity	subgingival_plaque	NA	mucositis	female	67	adult	ITA	no	3811214	515849002	75	150	mucositis	2015	yes	implant	no	no	no	no	Davide_Bazzani	3.75		1	yes	yes	yes	yes	yes	no	no	no	no	no	no	no	0	1	no	sab	mucositis	stable
PG_222SPI_T2_R	NA	222	oralcavity	subgingival_plaque	NA	mucositis	female	67	adult	ITA	no	265205	26548491	75	101	mucositis	2015	yes	implant	no	no	no	no	Davide_Bazzani	2.75		2	yes	no	yes	no	no	no	no	no	no	no	no	no	0	1	no	sab	healthy	improved	home antimicrobial
PG_223SPI_T1	NA	223	oralcavity	subgingival_plaque	NA	mucositis	female	47	adult	ITA	no	206131	20383294	75	100	mucositis	2011	yes	implant	no	no	no	no	Davide_Bazzani	2.5		1	no	no	no	no	no	no	no	no					0	0	no	sab	healthy	improved	mechanical + surgical + home antimicrobial
PG_223SPT_T1_R	NA	223	oralcavity	subgingival_plaque	NA	control	female	47	adult	ITA	no	1769974	174208599	75	100	mucositis		no	teeth	no	no	no	no	Davide_Bazzani	2.5		1	no	no	no	no	no	no	no	no	no	no	no	no			no	sab
PG_224SPI_T0	SP_224SPI_T016	224	oralcavity	subgingival_plaque	NA	mucositis	female	78	adult	ITA	no	522527	51862844	75	100	mucositis	2014	yes	implant	no	no	no	no	Davide_Bazzani	3		0	yes	no	yes	no	no	no	no	no	no	no	no	no	0	0	no	sab
PG_224SPI_T1	NA	224	oralcavity	subgingival_plaque	NA	mucositis	female	78	adult	ITA	no	373435	37006299	75	100	mucositis	2014	yes	implant	no	no	no	no	Davide_Bazzani	2.25		1	no	no	no	no	no	no	no	no					0	0	no	sab	healthy	improved	home antimicrobial
PG_224SPI_T2_R	NA	224	oralcavity	subgingival_plaque	NA	mucositis	female	78	adult	ITA	no	5581723	559830384	75	101	mucositis	2014	yes	implant	no	no	no	no	Davide_Bazzani	3		2	yes	no	no	yes	no	no	no	no					0	0	no	sab	mucositis	stable
PG_224SPT_T0	SP_224SPT_T016	224	oralcavity	subgingival_plaque	NA	control	female	78	adult	ITA	no	1670050	165928257	75	100	mucositis		no	teeth	no	no	no	no	Davide_Bazzani	4.5		0	yes	no	yes	no	no	no	no	no							no	sab
PG_224SPT_T1	NA	224	oralcavity	subgingival_plaque	NA	control	female	78	adult	ITA	no	1919117	189717627	75	100	mucositis		no	teeth	no	no	no	no	Davide_Bazzani	3		1	no	no	no	no	no	no	no	no	no	no	no	no			no	sab
PG_224SPT_T2	NA	224	oralcavity	subgingival_plaque	NA	control	female	78	adult	ITA	no	4728761	475777583	75	101	mucositis		no	teeth	no	no	no	no	Davide_Bazzani	3.25		2	no	no	no	no	no	no	no	no	no	no	no	no			no	sab
PG_225SPI_T1	NA	225	oralcavity	subgingival_plaque	NA	mucositis	female	49	adult	ITA	no	132918	13055692	75	100	mucositis	2015	yes	implant	no	no	no	no	Davide_Bazzani	3		1	no	no	no	no	no	no	no	no	no	no	no	no	0	0	no	sab	healthy	improved	home antimicrobial
PG_225SPI_T2	NA	225	oralcavity	subgingival_plaque	NA	mucositis	female	49	adult	ITA	no	337184	33238697	75	100	mucositis	2015	yes	implant	no	no	no	no	Davide_Bazzani	3.25		2	no	no	no	no	no	no	no	no	no	no	no	no	0	0	no	sab	healthy	improved
PG_230SPI_T0	SP_230SPI_T016	230	oralcavity	subgingival_plaque	NA	mucositis	male	66	adult	ITA	no	209855	20800826	75	100	mucositis	1993	yes	implant	yes	yes	no	no	Davide_Bazzani	3.25		0	yes	no	no	yes	no	no	no	no	no	no	no	no	3	2	no	sab
PG_230SPI_T1	NA	230	oralcavity	subgingival_plaque	NA	mucositis	male	66	adult	ITA	no	1317251	187879191	75	150	mucositis	1993	yes	implant	yes	yes	no	no	Davide_Bazzani	3		1	no	no	no	no	no	no	no	no	no	no	no	no	3	2	no	sab	healthy	improved	home antimicrobial
PG_241SPI_T0	NA	241	oralcavity	subgingival_plaque	NA	mucositis	male	57	adult	ITA	no	714880	70499777	75	100	mucositis	2014	yes	implant	no	yes	no	no	Davide_Bazzani	2.5		0	yes	no	yes	no	no	no	no	no					0	0	no	sed
PG_241SPI_T2	NA	241	oralcavity	subgingival_plaque	NA	mucositis	male	57	adult	ITA	no	1216771	176696060	75	150	mucositis	2014	yes	implant	no	yes	no	no	Davide_Bazzani	3.25		2	no	no	no	no	no	no	no	no					0	0	no	sed	healthy	improved	home antimicrobial
PG_241SPT_T0	SP_241SPT_T016	241	oralcavity	subgingival_plaque	NA	control	male	57	adult	ITA	no	36074810	3561836614	75	100	mucositis		no	teeth	no	yes	no	no	Davide_Bazzani	2.75		0	no	no	no	no	no	no	no	no							no	sed
PG_241SPT_T1_R	NA	241	oralcavity	subgingival_plaque	NA	control	male	57	adult	ITA	no	4606319	461857852	75	101	mucositis		no	teeth	no	yes	no	no	Davide_Bazzani	3		1	no	no	no	yes	no	no	no	no	yes	yes	yes	yes			no	sed
PG_241SPT_T2_R	NA	241	oralcavity	subgingival_plaque	NA	control	male	57	adult	ITA	no	19440544	2732844621	75	150	mucositis		no	teeth	no	yes	no	no	Davide_Bazzani	3.25		2	no	no	yes	no	no	no	no	no	no	no	no	no			no	sed
PG_242SPI_T0	SP_242SPI_T016	242	oralcavity	subgingival_plaque	NA	mucositis	male	57	adult	ITA	no	452061	44813731	75	100	mucositis	2009	yes	implant	no	yes	no	no	Davide_Bazzani	4		0	yes	yes	yes	yes	yes	yes	no	no					0	0	no	sed
PG_242SPI_T1_R	NA	242	oralcavity	subgingival_plaque	NA	mucositis	male	57	adult	ITA	no	170280	16817759	75	100	mucositis	2009	yes	implant	no	yes	no	no	Davide_Bazzani	4.25		1	no	no	yes	no	no	no	no	no					0	0	no	sed	healthy	improved	home antimicrobial
PG_242SPT_T0_R	SP_242SPT_T016_R	242	oralcavity	subgingival_plaque	NA	control	male	57	adult	ITA	no	29959135	2973886056	75	100	mucositis		no	teeth	no	yes	no	no	Davide_Bazzani	1.75		0	no	no	no	no	no	no	no	no							no	sed
PG_242SPT_T1	NA	242	oralcavity	subgingival_plaque	NA	control	male	57	adult	ITA	no	20862587	2095553449	75	101	mucositis		no	teeth	no	yes	no	no	Davide_Bazzani	2.25		1	no	yes	no	no	no	no	no	no	yes	no	yes	no			no	sed
PG_242SPT_T2	NA	242	oralcavity	subgingival_plaque	NA	control	male	57	adult	ITA	no	2312274	232363993	75	101	mucositis		no	teeth	no	yes	no	no	Davide_Bazzani	2.5		2	no	no	yes	no	no	no	no	no	no	no	no	yes			no	sed
PG_243SPI_T0	SP_243SPI_T016	243	oralcavity	subgingival_plaque	NA	mucositis	female	77	adult	ITA	no	260704	25851913	75	100	mucositis		yes	implant	no	no	yes	no	Davide_Bazzani	5		0	yes	yes	yes	yes	no	no	no	no	yes	yes	yes	yes	0	0	no	sed
PG_243SPI_T1	NA	243	oralcavity	subgingival_plaque	NA	mucositis	female	77	adult	ITA	no	332702	32725655	75	100	mucositis		yes	implant	no	no	yes	no	Davide_Bazzani	3.75		1	yes	yes	yes	yes	no	no	no	no	no	yes	no	yes	0	0	no	sed	mucositis	stable	home antimicrobial
PG_243SPI_T2	NA	243	oralcavity	subgingival_plaque	NA	mucositis	female	77	adult	ITA	no	3196909	321223254	75	101	mucositis		yes	implant	no	no	yes	no	Davide_Bazzani	2.75		2	yes	yes	yes	yes	no	no	no	no	no	yes	yes	yes	0	0	no	sed	mucositis	stable	home antimicrobial
PG_244SPI_T1_R	NA	244	oralcavity	subgingival_plaque	NA	mucositis	female	71	adult	ITA	no	1809262	181985292	75	101	mucositis	2005	yes	implant	yes	yes	no	no	Davide_Bazzani	3.25		1	no	yes	yes	no	no	no	no	no	no	no	no	no	0	0	no	sed	mucositis	stable	home antimicrobial
PG_244SPT_T1	NA	244	oralcavity	subgingival_plaque	NA	control	female	71	adult	ITA	no	1548677	155693356	75	101	mucositis	2004	no	implant	yes	yes	no	no	Davide_Bazzani	3.75		1	yes	yes	yes	yes	no	no	no	no					0	0	no	sed
PG_261SPI_T0	SP_261SPI_T016	261	oralcavity	subgingival_plaque	NA	mucositis	male	66	adult	ITA	no	2302600	228743267	75	100	mucositis		yes	implant	no	no	yes	no	Davide_Bazzani	4.5		0																bds
PG_261SPI_T1	NA	261	oralcavity	subgingival_plaque	NA	mucositis	male	66	adult	ITA	no	533576	52926500	75	100	mucositis		yes	implant	no	no	yes	no	Davide_Bazzani	NA		1																bds	mucositis	stable	mechanical + home antimicrobial
PG_261SPI_T2	NA	261	oralcavity	subgingival_plaque	NA	mucositis	male	66	adult	ITA	no	2693398	264941919	75	100	mucositis		yes	implant	no	no	yes	no	Davide_Bazzani	NA		2																bds	mucositis	stable	mechanical + home antimicrobial
PG_261SPT_T0	SP_261SPT_T016	261	oralcavity	subgingival_plaque	NA	control	male	66	adult	ITA	no	10984884	1091682488	75	100	mucositis		no	teeth	no	no	yes	no	Davide_Bazzani	4.75		0																bds
PG_261SPT_T1	NA	261	oralcavity	subgingival_plaque	NA	control	male	66	adult	ITA	no	20716169	2040195821	75	100	mucositis		no	teeth	no	no	yes	no	Davide_Bazzani	NA		1																bds
PG_261SPT_T2	NA	261	oralcavity	subgingival_plaque	NA	control	male	66	adult	ITA	no	53658284	5290449713	75	100	mucositis		no	teeth	no	no	yes	no	Davide_Bazzani	NA		2																bds
PG_262SPI_T0	SP_262SPI_T016	262	oralcavity	subgingival_plaque	NA	mucositis	female	64	adult	ITA	no	144983	14273195	75	100	mucositis	2007	yes	implant	yes	yes	yes	no	Davide_Bazzani	5.25		0																bds
PG_262SPI_T1_R	NA	262	oralcavity	subgingival_plaque	NA	mucositis	female	64	adult	ITA	no	769648	77361852	75	101	mucositis	2007	yes	implant	yes	yes	yes	no	Davide_Bazzani	NA		1																bds	mucositis	stable	mechanical + home antimicrobial
PG_262SPT_T0	SP_262SPT_T016	262	oralcavity	subgingival_plaque	NA	control	female	64	adult	ITA	no	577198	57151173	75	100	mucositis		no	teeth	yes	yes	yes	no	Davide_Bazzani	2.75		0																bds
PG_262SPT_T1	NA	262	oralcavity	subgingival_plaque	NA	control	female	64	adult	ITA	no	323676	32014600	75	100	mucositis		no	teeth	yes	yes	yes	no	Davide_Bazzani	NA		1																bds
PG_263SPI_T1_R	NA	263	oralcavity	subgingival_plaque	NA	mucositis	male	60	adult	ITA	no	4238867	425520397	75	101	mucositis	2010	yes	implant	no	no	yes	no	Davide_Bazzani	NA		1	no	no	no	yes	no	no	no	no	no	no	no	no	0	0	no	bds	healthy	improved	mechanical + home antimicrobial
PG_264SPI_T0	SP_264SPI_T016	264	oralcavity	subgingival_plaque	NA	mucositis	female	67	adult	ITA	no	17904932	1778247565	75	100	mucositis	2011	yes	implant	no	no	yes	no	Davide_Bazzani	4.75		0																bds
PG_264SPI_T1	NA	264	oralcavity	subgingival_plaque	NA	mucositis	female	67	adult	ITA	no	976961	96908059	75	100	mucositis	2011	yes	implant	no	no	yes	no	Davide_Bazzani	NA		1																bds	mucositis	stable	home antimicrobial
PG_264SPI_T2	NA	264	oralcavity	subgingival_plaque	NA	mucositis	female	67	adult	ITA	no	1082447	106583384	75	100	mucositis	2011	yes	implant	no	no	yes	no	Davide_Bazzani	NA		2																bds	healthy	improved	mechanical + home antimicrobial
PG_281SPI_T0	SP_281SPI_T016	281	oralcavity	subgingival_plaque	NA	mucositis	female	71	adult	ITA	no	10942166	1086941630	75	100	mucositis	2012	yes	implant	no	no	no	no	Davide_Bazzani	3.75		0	yes	yes	yes	yes	no	no	no	no	yes	yes	yes	no			no	pgs
PG_281SPI_T1	NA	281	oralcavity	subgingival_plaque	NA	mucositis	female	71	adult	ITA	no	8326654	826503049	75	100	mucositis	2012	yes	implant	no	no	no	no	Davide_Bazzani	4		1	yes	no	yes	no	no	no	no	no	no	no	yes	no			no	pgs	mucositis	stable	mechanical + surgical + home antimicrobial
PG_281SPI_T2	NA	281	oralcavity	subgingival_plaque	NA	mucositis	female	71	adult	ITA	no	62073823	8733310126	75	150	mucositis	2012	yes	implant	no	no	no	no	Davide_Bazzani	4.25		2	yes	yes	yes	no	no	no	no	no	yes	yes	yes	no			no	pgs	mucositis	stable	home antimicrobial
PG_281SPT_T1_R	NA	281	oralcavity	subgingival_plaque	NA	control	female	71	adult	ITA	no	1162423	114950447	75	100	mucositis	2012	no	implant	no	no	no	no	Davide_Bazzani	2.75		1	no	no	no	no	no	no	no	no							no	pgs
PG_282SPI_T0	SP_282SPI_T016	282	oralcavity	subgingival_plaque	NA	mucositis	female	44	adult	ITA	no	185653	18365354	75	100	mucositis	2013	yes	implant	no	no	yes	no	Davide_Bazzani	3.75		0	no	no	yes	no	no	no	no	no					3	2.7	no	pgs
PG_282SPI_T2_R	NA	282	oralcavity	subgingival_plaque	NA	mucositis	female	44	adult	ITA	no	12565831	1262503836	75	101	mucositis	2013	yes	implant	no	no	yes	no	Davide_Bazzani	4		2	yes	yes	yes	no	no	no	no	no	no	no	no	no	3	2.7	no	pgs	mucositis	stable	mechanical + home antimicrobial
PG_282SPT_T0_R	SP_282SPT_T016_R	282	oralcavity	subgingival_plaque	NA	control	female	44	adult	ITA	no	44083540	4372752472	75	100	mucositis		no	teeth	no	no	yes	no	Davide_Bazzani	2		0	yes	no	yes	no	no	no	no	no							no	pgs
PG_282SPT_T2	NA	282	oralcavity	subgingival_plaque	NA	control	female	44	adult	ITA	no	3770402	371475005	75	100	mucositis		no	teeth	no	no	yes	no	Davide_Bazzani	2.75		2	no	no	yes	no	no	no	no	no	no	no	no	no			no	pgs
PG_283SPI_T0	SP_283SPI_T016	283	oralcavity	subgingival_plaque	NA	mucositis	female	73	adult	ITA	no	38273730	3788804088	75	100	mucositis	2006	yes	implant	no	no	no	no	Davide_Bazzani	3.75		0	yes	yes	yes	yes	no	no	no	no	yes	yes	yes	yes	2.4	3.2	no	pgs
PG_283SPI_T1	NA	283	oralcavity	subgingival_plaque	NA	mucositis	female	73	adult	ITA	no	39257988	3897498118	75	100	mucositis	2006	yes	implant	no	no	no	no	Davide_Bazzani	2.25		1	no	no	no	yes	no	no	no	no	no	no	no	yes	2.4	3.2	no	pgs	healthy	improved	mechanical + home antimicrobial
PG_283SPI_T2	NA	283	oralcavity	subgingival_plaque	NA	mucositis	female	73	adult	ITA	no	100063148	14175678436	75	150	mucositis	2006	yes	implant	no	no	no	no	Davide_Bazzani	3.5		2	no	no	no	yes	no	no	no	no	no	no	no	yes	2.4	3.2	no	pgs	healthy	improved
PG_283SPT_T0	SP_283SPT_T016	283	oralcavity	subgingival_plaque	NA	control	female	73	adult	ITA	no	28933196	2876716827	75	100	mucositis		no	teeth	no	no	no	no	Davide_Bazzani	2.5		0	no	no	no	no	no	no	no	no							no	pgs
PG_283SPT_T1	NA	283	oralcavity	subgingival_plaque	NA	control	female	73	adult	ITA	no	23492516	2324212383	75	100	mucositis		no	teeth	no	no	no	no	Davide_Bazzani	1.25		1	no	no	no	no	no	no	no	no							no	pgs
PG_284SPI_T0	SP_284SPI_T016	284	oralcavity	subgingival_plaque	NA	mucositis	female	55	adult	ITA	no	130501	12850789	75	100	mucositis	2013	yes	implant	yes	yes	no	no	Davide_Bazzani	2.25		0	no	yes	no	yes	no	no	no	no					0.4	1.3	no	pgs
PG_284SPI_T1	NA	284	oralcavity	subgingival_plaque	NA	mucositis	female	55	adult	ITA	no	142437	14090149	75	100	mucositis	2013	yes	implant	yes	yes	no	no	Davide_Bazzani	1.5		1	no	no	no	no	no	no	no	no	no	yes	no	yes	0.4	1.3	no	pgs	healthy	improved	mechanical + home antimicrobial
PG_284SPI_T2	NA	284	oralcavity	subgingival_plaque	NA	mucositis	female	55	adult	ITA	no	20750421	2907755651	75	150	mucositis	2013	yes	implant	yes	yes	no	no	Davide_Bazzani	2		2	no	yes	no	no	no	no	no	no					0.4	1.3	no	pgs	healthy	improved
PG_284SPT_T0	SP_284SPT_T016	284	oralcavity	subgingival_plaque	NA	control	female	55	adult	ITA	no	449386	44370944	75	100	mucositis	2013	no	implant	yes	yes	no	no	Davide_Bazzani	1.75		0	no	no	no	no	no	no	no	no					0	0	no	pgs
PG_284SPT_T1_R	NA	284	oralcavity	subgingival_plaque	NA	control	female	55	adult	ITA	no	15658087	1550476868	75	100	mucositis	2013	no	implant	yes	yes	no	no	Davide_Bazzani	1.25		1	no	no	no	no	no	no	no	no	no	no	no	yes	0	0	no	pgs
PG_284SPT_T2	NA	284	oralcavity	subgingival_plaque	NA	control	female	55	adult	ITA	no	35499587	5293341563	75	151	mucositis	2013	no	implant	yes	yes	no	no	Davide_Bazzani	1.5		2	no	no	no	no	no	no	no	no	no	no	no	yes	0	0	no	pgs
PG_285SPI_T0	SP_285SPI_T016	285	oralcavity	subgingival_plaque	NA	mucositis	male	47	adult	ITA	no	7827854	776731254	75	100	mucositis		yes	implant	yes	yes	yes	no	Davide_Bazzani	4		0	yes	yes	no	no	no	no	no	no	yes	yes	no	no			no	pgs
PG_285SPI_T1	NA	285	oralcavity	subgingival_plaque	NA	mucositis	male	47	adult	ITA	no	15576364	1548451487	75	100	mucositis		yes	implant	yes	yes	yes	no	Davide_Bazzani	3.5		1	no	no	no	no	no	no	no	no	no	yes	no	no			no	pgs	healthy	improved	mechanical + home antimicrobial
PG_285SPI_T2	NA	285	oralcavity	subgingival_plaque	NA	mucositis	male	47	adult	ITA	no	8964442	889462727	75	100	mucositis		yes	implant	yes	yes	yes	no	Davide_Bazzani	4.5		2	no	no	no	no	no	no	no	no	yes	yes	no	no			no	pgs	healthy	improved
PG_285SPT_T0	SP_285SPT_T016	285	oralcavity	subgingival_plaque	NA	control	male	47	adult	ITA	no	774231	76741903	75	100	mucositis		no	implant	yes	yes	yes	no	Davide_Bazzani	5		0	no	no	no	no	no	no	no	no							no	pgs
PG_285SPT_T1	NA	285	oralcavity	subgingival_plaque	NA	control	male	47	adult	ITA	no	935646	92532229	75	100	mucositis		no	implant	yes	yes	yes	no	Davide_Bazzani	4.25		1	no	no	no	no	no	no	no	no							no	pgs
PG_285SPT_T2	NA	285	oralcavity	subgingival_plaque	NA	control	male	47	adult	ITA	no	5230544	518885160	75	100	mucositis		no	implant	yes	yes	yes	no	Davide_Bazzani	5.75		2	no	no	no	no	no	no	no	no							no	pgs
PG_286SPI_T0	SP_286SPI_T016	286	oralcavity	subgingival_plaque	NA	mucositis	female	68	adult	ITA	no	210843	20759787	75	100	mucositis	2014	yes	implant	no	yes	yes	no	Davide_Bazzani	2.75		0	yes	yes	yes	yes	no	no	no	no	no	no	no	no	0	0	no	pgs
PG_286SPI_T2	NA	286	oralcavity	subgingival_plaque	NA	mucositis	female	68	adult	ITA	no	1057131	155626195	75	151	mucositis	2014	yes	implant	no	yes	yes	no	Davide_Bazzani	2		2	yes	yes	yes	yes	no	no	no	no					0	0	no	pgs	mucositis	stable	home antimicrobial
PG_286SPT_T0	SP_286SPT_T016	286	oralcavity	subgingival_plaque	NA	control	female	68	adult	ITA	no	309748	30600462	75	100	mucositis	2014	no	implant	no	yes	yes	no	Davide_Bazzani	3		0	no	no	no	no	no	no	no	no	no	no	no	no	0	0	no	pgs
PG_287SPI_T0	SP_287SPI_T016	287	oralcavity	subgingival_plaque	NA	mucositis	female	57	adult	ITA	no	3644974	360623816	75	100	mucositis	2008	yes	implant	yes	yes	yes	no	Davide_Bazzani	4.25		0	yes	yes	yes	yes	no	no	no	no					1.8	1.3	no	pgs
PG_287SPI_T1_R	NA	287	oralcavity	subgingival_plaque	NA	mucositis	female	57	adult	ITA	no	14500448	2175269426	75	151	mucositis	2008	yes	implant	yes	yes	yes	no	Davide_Bazzani	2.5		1	no	no	yes	no	no	no	no	no					1.8	1.3	no	pgs	healthy	improved	mechanical + professional antimicrobial + home antimicrobial
PG_287SPI_T2_R	NA	287	oralcavity	subgingival_plaque	NA	mucositis	female	57	adult	ITA	no	4123981	580730154	75	150	mucositis	2008	yes	implant	yes	yes	yes	no	Davide_Bazzani	3.5		2	no	no	no	no	no	no	no	no	yes	yes	no	yes			no	pgs	healthy	improved
PG_287SPT_T0	SP_287SPT_T016	287	oralcavity	subgingival_plaque	NA	control	female	57	adult	ITA	no	23859217	2365887647	75	100	mucositis	2008	no	implant	yes	yes	yes	no	Davide_Bazzani	4.25		0	no	no	no	no	no	no	no	no	no	no	no	no	0	0	no	pgs
PG_287SPT_T1_R	NA	287	oralcavity	subgingival_plaque	NA	control	female	57	adult	ITA	no	31710222	3185403129	75	101	mucositis	2008	no	implant	yes	yes	yes	no	Davide_Bazzani	3.5		1	yes	no	no	no	no	no	no	no	no	no	no	no	0	0	no	pgs
PG_287SPT_T2	NA	287	oralcavity	subgingival_plaque	NA	control	female	57	adult	ITA	no	2736001	274339970	75	101	mucositis	2008	no	implant	yes	yes	yes	no	Davide_Bazzani	4.25		2	yes	no	no	yes	no	no	no	no							no	pgs
PG_288SPT_T0	SP_288SPT_T016	288	oralcavity	subgingival_plaque	NA	control	female	55	adult	ITA	no	8117236	803058575	75	100	mucositis		no	teeth	no	no	yes	no	Davide_Bazzani	1.75		0	no	no	no	no	no	no	no	no							no	pgs
PG_288SPT_T1_R	NA	288	oralcavity	subgingival_plaque	NA	control	female	55	adult	ITA	no	32293641	4769069015	75	150	mucositis		no	teeth	no	no	yes	no	Davide_Bazzani	2.25		1	no	no	no	no	no	no	no	no							no	pgs
PG_302SPI_T0	SP_302SPI_T016	302	oralcavity	subgingival_plaque	NA	peri-implantitis	male		adult	ITA	no	551552	54645204	75	100	peri-implantitis	2009	yes	implant	no	no	yes	no	Davide_Bazzani	7.25		0	yes	yes	yes	yes	yes	yes	no	no					4.4	4.1	no	tbv
PG_302SPI_T1	NA	302	oralcavity	subgingival_plaque	NA	peri-implantitis	male		adult	ITA	no	458005	45488660	75	100	peri-implantitis	2009	yes	implant	no	no	yes	no	Davide_Bazzani	6.5		1	yes	yes	no	no	yes	no	no	no							no	tbv	peri-implantitis	stable	mechanical + professional antimicrobial + home antimicrobial
PG_302SPT_T0	SP_302SPT_T016	302	oralcavity	subgingival_plaque	NA	control	male		adult	ITA	no	1724048	170678502	75	100	peri-implantitis	2009	no	implant	no	no	yes	no	Davide_Bazzani	3.75		0	no	yes	no	no	no	no	no	no	no	no	no	no			no	tbv
PG_302SPT_T1_R	NA	302	oralcavity	subgingival_plaque	NA	control	male		adult	ITA	no	9278647	914973164	75	100	peri-implantitis	2009	no	implant	no	no	yes	no	Davide_Bazzani	3.25		1	no	no	no	no	no	no	no	no	no	no	no	no			no	tbv
PG_303SPI_T0	SP_303SPI_T016	303	oralcavity	subgingival_plaque	NA	peri-implantitis	female	78	adult	ITA	no	1709854	169026635	75	100	peri-implantitis	2009	yes	implant	no	no	no	yes	Davide_Bazzani	9.75		0	yes	yes	yes	yes	yes	yes	yes	yes							no	tbv
PG_303SPI_T1_R	NA	303	oralcavity	subgingival_plaque	NA	peri-implantitis	female	78	adult	ITA	no	2445387	242814684	75	100	peri-implantitis	2009	yes	implant	no	no	no	yes	Davide_Bazzani	5		1	no	yes	no	yes	no	no	no	no	no	no	no	no			no	tbv	healthy	improved	mechanical + home antimicrobial
PG_303SPI_T2	NA	303	oralcavity	subgingival_plaque	NA	peri-implantitis	female	78	adult	ITA	no	978264	96978853	75	100	peri-implantitis	2009	yes	implant	no	no	no	yes	Davide_Bazzani	6.5		2	yes	yes	yes	yes	no	no	no	no	no	no	no	no			no	tbv	peri-implantitis	stable
PG_303SPT_T0	SP_303SPT_T016	303	oralcavity	subgingival_plaque	NA	control	female	78	adult	ITA	no	280520	27369584	75	100	peri-implantitis	2009	no	implant	no	no	no	yes	Davide_Bazzani	4		0	yes	yes	no	no	no	no	no	no	yes	no	yes	yes			no	tbv
PG_303SPT_T1	NA	303	oralcavity	subgingival_plaque	NA	control	female	78	adult	ITA	no	161267	15926237	75	100	peri-implantitis	2009	no	implant	no	no	no	yes	Davide_Bazzani	4		1	no	no	no	no	no	no	no	no							no	tbv
PG_303SPT_T2_R	NA	303	oralcavity	subgingival_plaque	NA	control	female	78	adult	ITA	no	8407083	846282825	75	101	peri-implantitis	2009	no	implant	no	no	no	yes	Davide_Bazzani	3.5		2	no	yes	no	no	no	no	no	no							no	tbv
PG_304SPI_T0	SP_304SPI_T016	304	oralcavity	subgingival_plaque	NA	peri-implantitis	female	65	adult	ITA	no	7475179	742385355	75	100	peri-implantitis	2002	yes	implant	no	no	yes	no	Davide_Bazzani	6		0	yes	yes	yes	yes	yes	yes	no	no	no	no	no	no			no	tbv
PG_304SPI_T1	NA	304	oralcavity	subgingival_plaque	NA	peri-implantitis	female	65	adult	ITA	no	4625991	459909382	75	100	peri-implantitis	2002	yes	implant	no	no	yes	no	Davide_Bazzani	7.25		1	yes	yes	yes	yes	yes	no	no	yes	yes	no	no	yes			no	tbv	peri-implantitis	stable	mechanical + home antimicrobial
PG_304SPI_T2	NA	304	oralcavity	subgingival_plaque	NA	peri-implantitis	female	65	adult	ITA	no	135312	13351411	75	100	peri-implantitis	2002	yes	implant	no	no	yes	no	Davide_Bazzani	4.75		2	yes	no	no	yes	no	yes	no	no							no	tbv	mucositis	improved	mechanical + surgical + professional antimicrobial + home antimicrobial
PG_304SPT_T1	NA	304	oralcavity	subgingival_plaque	NA	control	female	65	adult	ITA	no	1037935	102718500	75	100	peri-implantitis	2002	no	implant	no	no	yes	no	Davide_Bazzani	2.75		1	no	no	no	no	no	no	no	no							no	tbv
PG_304SPT_T2	NA	304	oralcavity	subgingival_plaque	NA	control	female	65	adult	ITA	no	1714402	169829004	75	100	peri-implantitis	2002	no	implant	no	no	yes	no	Davide_Bazzani	3.25		2	yes	yes	no	no	no	no	no	no	no	yes	no	no			no	tbv
PG_305SPI_T0	SP_305SPI_T016	305	oralcavity	subgingival_plaque	NA	peri-implantitis	male	59	adult	ITA	no	41884431	4137254238	75	100	peri-implantitis	2000	yes	implant	no	no	yes	no	Davide_Bazzani	6.5		0	yes	yes	yes	yes	no	no	no	no	yes	yes	yes	yes			no	tbv
PG_305SPI_T1	NA	305	oralcavity	subgingival_plaque	NA	peri-implantitis	male	59	adult	ITA	no	9598891	952752082	75	100	peri-implantitis	2000	yes	implant	no	no	yes	no	Davide_Bazzani	4		1	yes	yes	yes	yes	no	no	no	no							no	tbv	peri-implantitis	stable	mechanical + home antimicrobial
PG_305SPI_T2	NA	305	oralcavity	subgingival_plaque	NA	peri-implantitis	male	59	adult	ITA	no	15675943	1552531787	75	100	peri-implantitis	2000	yes	implant	no	no	yes	no	Davide_Bazzani	2.5		2	yes	no	no	no	no	no	no	no	no	no	no	no			no	tbv	healthy	improved	home antimicrobial
PG_305SPT_T0	SP_305SPT_T016	305	oralcavity	subgingival_plaque	NA	control	male	59	adult	ITA	no	21410244	2112533026	75	100	peri-implantitis		no	teeth	no	no	yes	no	Davide_Bazzani	1.75		0	no	no	no	no	no	no	no	no							no	tbv
PG_305SPT_T1	NA	305	oralcavity	subgingival_plaque	NA	control	male	59	adult	ITA	no	15047691	1486889434	75	100	peri-implantitis		no	teeth	no	no	yes	no	Davide_Bazzani	1.75		1	no	no	no	no	no	no	no	no							no	tbv
PG_305SPT_T2	NA	305	oralcavity	subgingival_plaque	NA	control	male	59	adult	ITA	no	14455922	1433267554	75	100	peri-implantitis		no	teeth	no	no	yes	no	Davide_Bazzani	1.5		2	no	no	no	no	no	no	no	no	yes	no	yes	yes			no	tbv
PG_306SPI_T0_R	NA	306	oralcavity	subgingival_plaque	NA	peri-implantitis	male	77	adult	ITA	no	8972610	900305861	75	101	peri-implantitis	2003	yes	implant	no	no	yes	yes	Davide_Bazzani	5.75		0	yes	yes	yes	yes	yes	no	no	no	no	no	no	no			no	tbv
PG_306SPI_T1	NA	306	oralcavity	subgingival_plaque	NA	peri-implantitis	male	77	adult	ITA	no	972736	96425251	75	100	peri-implantitis		yes	implant	no	no	yes	yes	Davide_Bazzani	5.75		1	yes	yes	yes	yes	yes	no	no	no							no	tbv	peri-implantitis	stable	mechanical + professional antimicrobial + home antimicrobial
PG_306SPT_T1	NA	306	oralcavity	subgingival_plaque	NA	control	male	77	adult	ITA	no	7709897	759056620	75	100	peri-implantitis		no	teeth	no	no	yes	yes	Davide_Bazzani	2.5		1	no	no	no	no	no	no	no	no							no	tbv
PG_306SPT_T2	NA	306	oralcavity	subgingival_plaque	NA	control	male	77	adult	ITA	no	2165898	212676611	75	100	peri-implantitis		no	teeth	no	no	yes	yes	Davide_Bazzani	2		2	yes	no	no	no	no	no	no	no	no	no	no	no			no	tbv
PG_321SPI_T0	SP_321SPI_T016	321	oralcavity	subgingival_plaque	NA	peri-implantitis	male	72	adult	ITA	no	4096977	407013809	75	100	peri-implantitis	1999	yes	implant	no	no	no	no	Davide_Bazzani	6.5		0	yes	yes	yes	yes	no	yes	no	no	no	no	no	no	7	7	yes	sab
PG_321SPI_T1_R	NA	321	oralcavity	subgingival_plaque	NA	peri-implantitis	male	72	adult	ITA	no	6580212	931000839	75	150	peri-implantitis	1999	yes	implant	no	no	no	no	Davide_Bazzani	5.5		1	yes	yes	yes	no	yes	yes	yes	no					7	5	yes	sab	peri-implantitis	stable	home antimicrobial
PG_321SPI_T2	NA	321	oralcavity	subgingival_plaque	NA	peri-implantitis	male	72	adult	ITA	no	111626	11018886	75	100	peri-implantitis	1999	yes	implant	no	no	no	no	Davide_Bazzani	4.75		2	no	no	no	no	no	yes	no	no	no	no	no	no	7	5	yes	sab	healthy	improved	home antimicrobial
PG_321SPT_T0	SP_321SPT_T016	321	oralcavity	subgingival_plaque	NA	control	male	72	adult	ITA	no	1564059	155254621	75	100	peri-implantitis		no	teeth	no	no	no	no	Davide_Bazzani	3.75		0	yes	no	yes	no	no	no	no	no							yes	sab
PG_321SPT_T1_R	NA	321	oralcavity	subgingival_plaque	NA	control	male	72	adult	ITA	no	5859854	810636089	75	150	peri-implantitis		no	teeth	no	no	no	no	Davide_Bazzani	3		1	no	no	no	no	no	no	no	no							yes	sab
PG_321SPT_T2	NA	321	oralcavity	subgingival_plaque	NA	control	male	72	adult	ITA	no	541098	53296216	75	100	peri-implantitis		no	teeth	no	no	no	no	Davide_Bazzani	2.75		2	no	no	no	no	no	no	no	no	no	no	no	no			yes	sab
PG_322SPI_T0	SP_322SPI_T016	322	oralcavity	subgingival_plaque	NA	peri-implantitis	female	76	adult	ITA	no	131860	12987848	75	100	peri-implantitis	2002	yes	implant	no	no	yes	no	Davide_Bazzani	7		0	yes	yes	no	no	yes	yes	yes	yes					7	5	yes	sab
PG_322SPI_T2	NA	322	oralcavity	subgingival_plaque	NA	peri-implantitis	female	76	adult	ITA	no	3932053	389587265	75	100	peri-implantitis	2002	yes	implant	no	no	yes	no	Davide_Bazzani	12		2	yes	yes	yes	yes	yes	yes	yes	yes	no	no	no	no	7	9	yes	sab	peri-implantitis	stable	home antimicrobial
PG_322SPT_T0	SP_322SPT_T016	322	oralcavity	subgingival_plaque	NA	control	female	76	adult	ITA	no	6119429	603972738	75	100	peri-implantitis		no	teeth	no	no	yes	no	Davide_Bazzani	3.75		0	yes	yes	no	no	no	no	no	no							yes	sab
PG_322SPT_T1	NA	322	oralcavity	subgingival_plaque	NA	control	female	76	adult	ITA	no	970472	97526144	75	101	peri-implantitis		no	teeth	no	no	yes	no	Davide_Bazzani	3.75		1	no	no	no	no	no	no	no	no							yes	sab
PG_322SPT_T2	NA	322	oralcavity	subgingival_plaque	NA	control	female	76	adult	ITA	no	271685	26907076	75	100	peri-implantitis		no	teeth	no	no	yes	no	Davide_Bazzani	3.75		2	yes	yes	yes	yes	no	no	no	no	no	no	no	no			yes	sab
PG_323SPI_T0	SP_323SPI_T016	323	oralcavity	subgingival_plaque	NA	peri-implantitis	male	59	adult	ITA	no	10761351	1068521044	75	100	peri-implantitis	2007	yes	implant	yes	yes	yes	no	Davide_Bazzani	7		0	yes	yes	yes	yes	yes	no	no	no	no	no	no	no	3	6	yes	sab
PG_323SPI_T1	NA	323	oralcavity	subgingival_plaque	NA	peri-implantitis	male	59	adult	ITA	no	370523	36773940	75	100	peri-implantitis	2007	yes	implant	yes	yes	yes	no	Davide_Bazzani	5.5		1	yes	no	yes	no	no	no	no	no	no	no	no	no	3	6	yes	sab	peri-implantitis	stable	mechanical + professional antimicrobial + home antimicrobial
PG_323SPI_T2	NA	323	oralcavity	subgingival_plaque	NA	peri-implantitis	male	59	adult	ITA	no	4557639	451543247	75	100	peri-implantitis	2007	yes	implant	yes	yes	yes	no	Davide_Bazzani	6		2	yes	yes	yes	yes	no	no	no	no					3	6	yes	sab	peri-implantitis	stable	home antimicrobial
PG_323SPT_T0	SP_323SPT_T016	323	oralcavity	subgingival_plaque	NA	control	male	59	adult	ITA	no	663302	65564591	75	100	peri-implantitis		no	teeth	yes	yes	yes	no	Davide_Bazzani	4		0	yes	no	yes	no	yes	no	no	no							yes	sab
PG_323SPT_T1_R	NA	323	oralcavity	subgingival_plaque	NA	control	male	59	adult	ITA	no	1509343	151525202	75	101	peri-implantitis		no	teeth	yes	yes	yes	no	Davide_Bazzani	3.75		1	no	no	yes	no	no	no	no	no							yes	sab
PG_323SPT_T2	NA	323	oralcavity	subgingival_plaque	NA	control	male	59	adult	ITA	no	577318	57923458	75	101	peri-implantitis		no	teeth	yes	yes	yes	no	Davide_Bazzani	3.25		2	yes	no	no	yes	no	no	no	no	no	no	no	no			yes	sab
PG_324SPI_T0	SP_324SPI_T016	324	oralcavity	subgingival_plaque	NA	peri-implantitis	male	43	adult	ITA	no	763583	75676367	75	100	peri-implantitis	2009	yes	implant	no	yes	no	no	Davide_Bazzani	8.25		0	yes	yes	yes	yes	yes	yes	no	no	no	no	no	no	5	5	no	sab
PG_324SPI_T1	NA	324	oralcavity	subgingival_plaque	NA	peri-implantitis	male	43	adult	ITA	no	23348955	2319163683	75	100	peri-implantitis	2009	yes	implant	no	yes	no	no	Davide_Bazzani	5.25		1	no	no	no	no	no	no	no	no					5	5	no	sab	heathy	improved	home antimicrobial
PG_324SPI_T2	NA	324	oralcavity	subgingival_plaque	NA	peri-implantitis	male	43	adult	ITA	no	437365	43305267	75	100	peri-implantitis	2009	yes	implant	no	yes	no	no	Davide_Bazzani	7		2	yes	yes	yes	yes	yes	yes	yes	yes	no	no	yes	no	6	6	no	sab	peri-implantitis	stable
PG_324SPT_T0	SP_324SPT_T016	324	oralcavity	subgingival_plaque	NA	control	male	43	adult	ITA	no	144798	14316970	75	100	peri-implantitis		no	teeth	no	yes	no	no	Davide_Bazzani	4.5		0	no	no	no	no	no	no	no	no	no	no	no	no			no	sab
PG_324SPT_T1	NA	324	oralcavity	subgingival_plaque	NA	control	male	43	adult	ITA	no	2815330	277038375	75	100	peri-implantitis		no	teeth	no	yes	no	no	Davide_Bazzani	3.5		1	no	no	no	no	no	no	no	no							no	sab
PG_324SPT_T2	NA	324	oralcavity	subgingival_plaque	NA	control	male	43	adult	ITA	no	435676	42893223	75	100	peri-implantitis		no	teeth	no	yes	no	no	Davide_Bazzani	3.5		2	yes	no	yes	no	no	no	no	no							no	sab
PG_325SPI_T0_R	SP_325SPI_T016	325	oralcavity	subgingival_plaque	NA	peri-implantitis	male	73	adult	ITA	no	2363627	234652629	75	100	peri-implantitis	2003	yes	implant	no	yes	no	no	Davide_Bazzani	6		0	yes	yes	yes	yes	yes	yes	yes	yes	no	no	no	no	6	6	no	sab
PG_325SPI_T1	NA	325	oralcavity	subgingival_plaque	NA	peri-implantitis	male	73	adult	ITA	no	1778447	176697185	75	100	peri-implantitis	2003	yes	implant	no	yes	no	no	Davide_Bazzani	5.75		1	yes	yes	yes	yes	yes	yes	yes	yes	no	no	no	no			no	sab	peri-implantitis	stable	home antimicrobial
PG_325SPT_T0	NA	325	oralcavity	subgingival_plaque	NA	control	male	73	adult	ITA	no	440787	43534967	75	100	peri-implantitis		no	implant	no	yes	no	no	Davide_Bazzani	3.25		0	yes	no	yes	no	no	no	no	no							no	sab
PG_326SPI_T0	SP_326SPI_T016	326	oralcavity	subgingival_plaque	NA	peri-implantitis	female	61	adult	ITA	no	3461099	343989030	75	100	peri-implantitis	2009	yes	implant	yes	yes	no	no	Davide_Bazzani	11.25		0															no	sab			mechanical + surgical + professional antimicrobial + home antimicrobial
PG_327SPI_T0	NA	327	oralcavity	subgingival_plaque	NA	peri-implantitis	female	53	adult	ITA	no	450404	65270587	75	151	peri-implantitis	2011	yes	implant	no	no	no	no	Davide_Bazzani	4.75		0	yes	yes	yes	no	no	no	no	no	no	no	no	no	0	0	no	sab			mechanical + surgical + professional antimicrobial
PG_329SPI_T0	NA	329	oralcavity	subgingival_plaque	NA	peri-implantitis	male	63	adult	ITA	no	8071170	1158424408	75	151	peri-implantitis	2002	yes	implant	no	no	yes	no	Davide_Bazzani	6		0	no	no	no	no	yes	yes	yes	yes	no	no	no	no	6	6	yes	sab			mechanical + surgical + professional antimicrobial
PG_329SPT_T0	NA	329	oralcavity	subgingival_plaque	NA	control	male	63	adult	ITA	no	1259905	126213928	75	101	peri-implantitis		no	teeth	no	no	yes	no	Davide_Bazzani	2.5		0	no	no	yes	yes	no	no	no	no							yes	sab
PG_330SPI_T0	NA	330	oralcavity	subgingival_plaque	NA	peri-implantitis	female	64	adult	ITA	no	5074045	746190061	75	151	peri-implantitis	2001	yes	implant	no	no	yes	no	Davide_Bazzani	4.25		0	yes	no	no	no	no	no	no	no	no	no	no	no	5	5	no	sab			mechanical + professional antimicrobial + home antimicrobial
PG_330SPT_T0	NA	330	oralcavity	subgingival_plaque	NA	control	female	64	adult	ITA	no	2521176	253341000	75	101	peri-implantitis		no	teeth	no	no	yes	no	Davide_Bazzani	3		0	yes	no	no	no	no	no	no	no					4		no	sab
PG_341SPI_T0_R	NA	341	oralcavity	subgingival_plaque	NA	peri-implantitis	male	80	adult	ITA	no	873343	127175060	75	151	peri-implantitis	2000	yes	impant	no	yes	yes	no	Davide_Bazzani	7.25		0	no	yes	no	yes	yes	yes	yes	yes	yes	yes	yes	yes	6	6	no	sed
PG_341SPI_T1	NA	341	oralcavity	subgingival_plaque	NA	peri-implantitis	male	80	adult	ITA	no	14173535	1409561324	75	100	peri-implantitis	2000	yes	implant	no	yes	yes	no	Davide_Bazzani	6		1	yes	yes	yes	yes	yes	yes	yes	yes	no	no	no	no	6	6	no	sed	peri-implantitis	stable	home antimicrobial
PG_341SPI_T2_R	NA	341	oralcavity	subgingival_plaque	NA	peri-implantitis	male	80	adult	ITA	no	11917356	1195279245	75	101	peri-implantitis	2000	yes	implant	no	yes	yes	no	Davide_Bazzani	NA		2															no	sed	NA	NA	mechanical + home antimicrobial
PG_341SPT_T2_R	NA	341	oralcavity	subgingival_plaque	NA	control	male	80	adult	ITA	no	958225	96122375	75	101	peri-implantitis		no	teeth	no	yes	yes	no	Davide_Bazzani	NA		2															no	sed
PG_342SPI_T0_R	NA	342	oralcavity	subgingival_plaque	NA	peri-implantitis	female	67	adult	ITA	no	834999	83802714	75	101	peri-implantitis	2008	yes	implant	no	yes	yes	no	Davide_Bazzani	6.75		0	yes	yes	yes	yes	no	no	no	no					4.3	3.5	no	sed
PG_342SPI_T2	NA	342	oralcavity	subgingival_plaque	NA	peri-implantitis	female	67	adult	ITA	no	15746112	1584431953	75	101	peri-implantitis	2008	yes	implant	no	yes	yes	no	Davide_Bazzani	5.5		2	yes	no	yes	no	yes	yes	yes	yes	yes	yes	yes	yes	4.3	4.3	no	sed	peri-implantitis	stable	home antimicrobial
PG_342SPT_T1_R	NA	342	oralcavity	subgingival_plaque	NA	control	female	67	adult	ITA	no	273785	27359602	75	101	peri-implantitis		no	teeth	no	yes	yes	no	Davide_Bazzani	2.5		1	no	no	no	yes	no	no	no	no	no	no	no	no			no	sed
PG_342SPT_T2_R	NA	342	oralcavity	subgingival_plaque	NA	control	female	67	adult	ITA	no	47058260	4736710446	75	101	peri-implantitis		no	teeth	no	yes	yes	no	Davide_Bazzani	3.5		2	yes	no	yes	no	no	no	no	no							no	sed
PG_343SPI_T0	SP_343SPI_T016	343	oralcavity	subgingival_plaque	NA	peri-implantitis	female	53	adult	ITA	no	811511	80506452	75	100	peri-implantitis	2004	yes	implant	no	no	no	no	Davide_Bazzani	6.5		0	yes	yes	yes	yes	no	no	no	no	no	no	no	no	7	4	no	sed
PG_343SPI_T1	NA	343	oralcavity	subgingival_plaque	NA	peri-implantitis	female	53	adult	ITA	no	240463	23747776	75	100	peri-implantitis	2004	yes	implant	no	no	no	no	Davide_Bazzani	7		1	yes	yes	yes	yes	no	no	no	no	no	no	no	no	7	4	no	sed	peri-implantitis	stable	home antimicrobial
PG_343SPI_T2	NA	343	oralcavity	subgingival_plaque	NA	peri-implantitis	female	53	adult	ITA	no	4606372	453499002	75	100	peri-implantitis	2004	yes	implant	no	no	no	no	Davide_Bazzani	7.5		2	yes	yes	yes	yes	no	no	no	no					7	4	no	sed	peri-implantitis	stable	home antimicrobial
PG_343SPT_T0_R	SP_343SPT_T016_R	343	oralcavity	subgingival_plaque	NA	control	female	53	adult	ITA	no	772911	76487691	75	100	peri-implantitis		no	teeth	no	no	no	no	Davide_Bazzani	2		0	no	no	no	no	no	no	no	no							no	sed
PG_343SPT_T1_R	NA	343	oralcavity	subgingival_plaque	NA	control	female	53	adult	ITA	no	233909	34553265	75	151	peri-implantitis		no	teeth	no	no	no	no	Davide_Bazzani	2		1	yes	yes	yes	yes	no	no	no	no	no	no	no	no			no	sed
PG_343SPT_T2	NA	343	oralcavity	subgingival_plaque	NA	control	female	53	adult	ITA	no	249407	24614191	75	100	peri-implantitis		no	teeth	no	no	no	no	Davide_Bazzani	2.75		2	no	no	yes	no	no	no	no	no							no	sed
PG_344SPI_T0_R	SP_344SPI_T016_R	344	oralcavity	subgingival_plaque	NA	peri-implantitis	male	73	adult	ITA	no	1088988	108080666	75	100	peri-implantitis	2011	yes	implant	no	no	no	no	Davide_Bazzani	4.5		0	no	no	no	yes	no	no	no	no					2.3	2.3	no	sed
PG_344SPI_T1	NA	344	oralcavity	subgingival_plaque	NA	peri-implantitis	male	73	adult	ITA	no	3787319	375212744	75	100	peri-implantitis	2011	yes	implant	no	no	no	no	Davide_Bazzani	4.5		1	no	yes	no	yes	no	yes	no	yes					2.3	2.3	no	sed	peri-implantitis	stable	home antimicrobial
PG_344SPI_T2_R	NA	344	oralcavity	subgingival_plaque	NA	peri-implantitis	male	73	adult	ITA	no	1854526	273305729	75	151	peri-implantitis	2011	yes	implant	no	no	no	no	Davide_Bazzani	3.25		2	no	no	yes	no	no	no	no	no	no	no	yes	yes	2.3	2.3	no	sed	healthy	improved	mechanical + home antimicrobial
PG_344SPT_T0	SP_344SPT_T016	344	oralcavity	subgingival_plaque	NA	control	male	73	adult	ITA	no	61591241	6069212386	75	100	peri-implantitis		no	teeth	no	no	no	no	Davide_Bazzani	3		0	no	no	no	no	no	no	no	no	no	no	no	no			no	sed
PG_344SPT_T2_R	NA	344	oralcavity	subgingival_plaque	NA	control	male	73	adult	ITA	no	4503024	665477822	75	151	peri-implantitis		no	teeth	no	no	no	no	Davide_Bazzani	2.25		2	no	no	no	no	no	no	no	no	no	no	no	no			no	sed
PG_345SPI_T0	SP_345SPI_T016	345	oralcavity	subgingival_plaque	NA	peri-implantitis	male	62	adult	ITA	no	152461	15013002	75	100	peri-implantitis	2005	yes	implant	no	no	yes	no	Davide_Bazzani	9.75		0	yes	yes	yes	yes	no	no	no	no					8	12	no	sed
PG_345SPI_T1	NA	345	oralcavity	subgingival_plaque	NA	peri-implantitis	male	62	adult	ITA	no	821465	81550756	75	100	peri-implantitis	2005	yes	implant	no	no	yes	no	Davide_Bazzani	7.25		1	yes	yes	yes	yes	no	no	no	no					8	12	no	sed	peri-implantitis	stable	home antimicrobial
PG_345SPI_T2	NA	345	oralcavity	subgingival_plaque	NA	peri-implantitis	male	62	adult	ITA	no	187391	18379768	75	100	peri-implantitis	2005	yes	implant	no	no	yes	no	Davide_Bazzani	8		2	yes	yes	yes	yes	no	no	yes	no					8	12	no	sed	peri-implantitis	stable	home antimicrobial
PG_345SPT_T0	SP_345SPT_T016	345	oralcavity	subgingival_plaque	NA	control	male	62	adult	ITA	no	4377311	430138389	75	100	peri-implantitis		no	teeth	no	no	yes	no	Davide_Bazzani	0		0	no	no	yes	no	no	no	no	no	no	no	no	no			no	sed
PG_345SPT_T1_R	NA	345	oralcavity	subgingival_plaque	NA	control	male	62	adult	ITA	no	7847504	773865186	75	100	peri-implantitis		no	teeth	no	no	yes	no	Davide_Bazzani	2.5		1	no	no	no	no	no	no	no	no	no	no	no	no			no	sed
PG_345SPT_T2	NA	345	oralcavity	subgingival_plaque	NA	control	male	62	adult	ITA	no	3168901	311567193	75	100	peri-implantitis		no	teeth	no	no	yes	no	Davide_Bazzani	2.5		2	yes	no	no	yes	no	no	no	no	no	no	no	no			no	sed
PG_361SPI_T0	SP_361SPI_T016	361	oralcavity	subgingival_plaque	NA	peri-implantitis	female	58	adult	ITA	no	264429	26185945	75	100	peri-implantitis	2007	yes	implant	no	no	no	no	Davide_Bazzani	5		0	yes	no	yes	no	yes	no	yes	no					2	5	no	bds
PG_361SPI_T1	NA	361	oralcavity	subgingival_plaque	NA	peri-implantitis	female	58	adult	ITA	no	546218	54184999	75	100	peri-implantitis	2007	yes	implant	no	no	no	no	Davide_Bazzani	4.5		1	yes	yes	yes	no	no	no	yes	no					2	5	no	bds	peri-implantitis	stable	mechanical + professional antimicrobial + home antimicrobial
PG_361SPI_T2	NA	361	oralcavity	subgingival_plaque	NA	peri-implantitis	female	58	adult	ITA	no	295823	43334975	75	151	peri-implantitis	2007	yes	implant	no	no	no	no	Davide_Bazzani	4.5		2	yes	no	yes	no	no	no	yes	no	yes	no	yes	no	2	4	no	bds	peri-implantitis	stable	mechanical + surgical professional antimicrobial + home antimicrobial
PG_361SPT_T0	SP_361SPT_T016	361	oralcavity	subgingival_plaque	NA	control	female	58	adult	ITA	no	836403	82741543	75	100	peri-implantitis		no	teeth	no	no	no	no	Davide_Bazzani	2.5		0	no	yes	no	no	no	no	no	no	yes	no	no	no			no	bds
PG_361SPT_T1_R	NA	361	oralcavity	subgingival_plaque	NA	control	female	58	adult	ITA	no	11699167	1175504455	75	101	peri-implantitis		no	teeth	no	no	no	no	Davide_Bazzani	2.5		1	no	no	yes	no	no	no	no	no	no	no	yes	no			no	bds
PG_362SPT_T0_R	NA	362	oralcavity	subgingival_plaque	NA	control	male	60	adult	ITA	no	516302	75547925	75	150	peri-implantitis		no	implant	no	no	no	no	Davide_Bazzani	2		0	no	no	no	no	no	no	no	no							no	bds			mechanical
PG_363SPI_T0_R	SP_363SPI_T016_R	363	oralcavity	subgingival_plaque	NA	peri-implantitis	female	66	adult	ITA	no	3541205	350952908	75	100	peri-implantitis	2007	yes	implant	no	no	yes	no	Davide_Bazzani	6.75		0	yes	yes	yes	yes	yes	yes	no	yes	yes	yes	no	yes	6	6	yes	bds			mechanical + professional antimicrobial + home antimicrobial
PG_363SPI_T1	NA	363	oralcavity	subgingival_plaque	NA	peri-implantitis	female	66	adult	ITA	no	33473481	3309071978	75	100	peri-implantitis	2007	yes	implant	no	no	yes	no	Davide_Bazzani	6.25		1	yes	yes	no	yes	yes	yes	yes	yes	no	no	no	no	6	6	yes	bds	peri-implantitis	stable	mechanical + surgical + professional antimicrobial + home antimicrobial
PG_363SPI_T2_R	NA	363	oralcavity	subgingival_plaque	NA	peri-implantitis	female	66	adult	ITA	no	10126827	1016537117	75	101	peri-implantitis	2007	yes	implant	no	no	yes	no	Davide_Bazzani	5.75		2	yes	no	no	no	yes	no	yes	yes	yes	no	no	no	6	6	yes	bds	peri-implantitis	stable
PG_381SPI_T0	SP_381SPI_T016	381	oralcavity	subgingival_plaque	NA	mucositis	female	43	adult	ITA	no	602170	59115070	75	100	mucositis	2011	yes	implant	no	no	no	no	Davide_Bazzani	6		0	yes	no	no	yes	no	no	no	no					5	3.5	no	pgs
PG_381SPI_T1_R	NA	381	oralcavity	subgingival_plaque	NA	mucositis	female	43	adult	ITA	no	2168099	214572543	75	100	mucositis	2011	yes	implant	no	no	no	no	Davide_Bazzani	4.5		1	yes	no	no	yes	no	no	no	no					5	3.5	no	pgs	mucositis	stable	mechanical + professional antimicrobial + home antimicrobial
PG_381SPI_T2_R	NA	381	oralcavity	subgingival_plaque	NA	mucositis	female	43	adult	ITA	no	4312272	615991218	75	150	mucositis	2011	yes	impant	no	no	no	no	Davide_Bazzani	4.75		2	yes	no	yes	yes	no	no	no	no	yes	no	no	no	5	3.5	no	pgs	mucositis	stable	home antimicrobial
PG_381SPT_T0	SP_381SPT_T016	381	oralcavity	subgingival_plaque	NA	control	female	43	adult	ITA	no	24247260	2395026268	75	100	mucositis		no	teeth	no	no	no	no	Davide_Bazzani	2		0	no	no	no	no	no	no	no	no							no	pgs
PG_381SPT_T1	NA	381	oralcavity	subgingival_plaque	NA	control	female	43	adult	ITA	no	13714268	1348154462	75	100	mucositis		no	teeth	no	no	no	no	Davide_Bazzani	2		1	no	no	no	no	no	no	no	no	no	no	no	no			no	pgs
PG_381SPT_T2_R	NA	381	oralcavity	subgingival_plaque	NA	control	female	43	adult	ITA	no	4193875	420381534	75	101	mucositis		no	teeth	no	no	no	no	Davide_Bazzani	2.25		2	no	no	no	no	no	no	no	no	no	no	no	no			no	pgs
PG_382SPI_T0	SP_382SPI_T016	382	oralcavity	subgingival_plaque	NA	peri-implantitis	male	68	adult	ITA	no	467714	45827474	75	100	peri-implantitis	2002	yes	implant	no	no	yes	no	Davide_Bazzani	5.75		0	yes	no	yes	yes	no	no	yes	yes	yes	yes	yes	yes	4.4	4.3	no	pgs
PG_382SPI_T1	NA	382	oralcavity	subgingival_plaque	NA	peri-implantitis	male	68	adult	ITA	no	24386405	2423352518	75	100	peri-implantitis	2002	yes	implant	no	no	yes	no	Davide_Bazzani	3		1	yes	no	no	yes	no	no	no	no					4.4	4.3	no	pgs	peri-implantitis	stable	mechanical + professional antimicrobial + home antimicrobial
PG_382SPI_T2	NA	382	oralcavity	subgingival_plaque	NA	peri-implantitis	male	68	adult	ITA	no	2931892	290783024	75	100	peri-implantitis	2002	yes	implant	no	no	yes	no	Davide_Bazzani	2.25		2	no	yes	yes	no	no	yes	no	no	yes	no	no	yes	4.4	4.3	no	pgs	peri-implantitis	stable
PG_382SPT_T0	SP_382SPT_T016	382	oralcavity	subgingival_plaque	NA	control	male	68	adult	ITA	no	4333947	426321936	75	100	peri-implantitis	2002	no	implant	no	no	yes	no	Davide_Bazzani	2.75		0	no	no	no	no	no	no	no	no					1.5	1.9	no	pgs
PG_382SPT_T1_R	NA	382	oralcavity	subgingival_plaque	NA	control	male	68	adult	ITA	no	591983	59450619	75	101	peri-implantitis	2002	no	implant	no	no	yes	no	Davide_Bazzani	2.75		1	no	no	no	no	no	no	no	no					1.5	1.9	no	pgs
PG_382SPT_T2	NA	382	oralcavity	subgingival_plaque	NA	control	male	68	adult	ITA	no	1330086	131873679	75	100	peri-implantitis	2002	no	implant	no	no	yes	no	Davide_Bazzani	3.75		2	no	no	no	yes	no	no	no	no	no	yes	no	no	1.5	1.9	no	pgs
PG_383SPI_T0	SP_383SPI_T016	383	oralcavity	subgingival_plaque	NA	peri-implantitis	female	60	adult	ITA	no	2835571	280303159	75	100	peri-implantitis	2011	yes	implant	no	no	no	no	Davide_Bazzani	4		0	yes	yes	yes	no	no	no	no	no							no	pgs
PG_383SPI_T1_R	NA	383	oralcavity	subgingival_plaque	NA	peri-implantitis	female	60	adult	ITA	no	11518807	1724489846	75	151	peri-implantitis	2011	yes	implant	no	no	no	no	Davide_Bazzani	2		1	no	no	no	no	no	no	no	no	no	no	no	no			no	pgs	healthy	improved	mechanical + professional antimicrobial + home antimicrobial
PG_383SPI_T2	NA	383	oralcavity	subgingival_plaque	NA	peri-implantitis	female	60	adult	ITA	no	40528496	4074502633	75	101	peri-implantitis	2011	yes	implant	no	no	no	no	Davide_Bazzani	3.25		2	no	no	no	no	no	no	no	no							no	pgs	healthy	improved
PG_383SPT_T0	SP_383SPT_T016	383	oralcavity	subgingival_plaque	NA	control	female	60	adult	ITA	no	40848560	4042160753	75	100	peri-implantitis	1996	no	implant	no	no	no	no	Davide_Bazzani	2		0	no	no	no	no	no	no	no	no							no	pgs
PG_383SPT_T1_R	NA	383	oralcavity	subgingival_plaque	NA	control	female	60	adult	ITA	no	23115532	2314615241	75	101	peri-implantitis	1996	no	implant	no	no	no	no	Davide_Bazzani	2.5		1	no	no	no	no	no	no	no	no	no	no	no	no			no	pgs
PG_383SPT_T2_R	NA	383	oralcavity	subgingival_plaque	NA	control	female	60	adult	ITA	no	15075293	2241982854	75	150	peri-implantitis	1996	no	implant	no	no	no	no	Davide_Bazzani	2.75		2	no	no	no	no	no	no	no	no	yes	no	yes	no			no	pgs
PG_384SPI_T0	SP_384SPI_T016	384	oralcavity	subgingival_plaque	NA	peri-implantitis	male	71	adult	ITA	no	9085635	901749729	75	100	peri-implantitis		yes	implant	yes	yes	yes	no	Davide_Bazzani	6		0	yes	yes	no	no	no	yes	no	no							yes	pgs
PG_384SPI_T1	NA	384	oralcavity	subgingival_plaque	NA	peri-implantitis	male	71	adult	ITA	no	644257	63899141	75	100	peri-implantitis		yes	implant	yes	yes	yes	no	Davide_Bazzani	4.75		1	yes	yes	no	no	no	yes	no	no							yes	pgs	peri-implantitis	stable	mechanical + professional antimicrobial + home antimicrobial
PG_384SPI_T2	NA	384	oralcavity	subgingival_plaque	NA	peri-implantitis	male	71	adult	ITA	no	3940165	570905160	75	151	peri-implantitis		yes	implant	yes	yes	yes	no	Davide_Bazzani	5.75		2	yes	yes	yes	yes	no	no	no	no							yes	pgs	peri-implantitis	stable
PG_384SPT_T0	SP_384SPT_T016	384	oralcavity	subgingival_plaque	NA	control	male	71	adult	ITA	no	39492628	3889827265	75	100	peri-implantitis		no	teeth	yes	yes	yes	no	Davide_Bazzani	2.25		0	no	no	no	no	no	no	no	no	yes	yes	no	no			yes	pgs
PG_384SPT_T1	NA	384	oralcavity	subgingival_plaque	NA	control	male	71	adult	ITA	no	21655808	2145843309	75	100	peri-implantitis		no	teeth	yes	yes	yes	no	Davide_Bazzani	2		1	no	no	no	no	no	no	no	no	no	yes	no	no			yes	pgs
PG_384SPT_T2	NA	384	oralcavity	subgingival_plaque	NA	control	male	71	adult	ITA	no	79860461	7998151150	75	101	peri-implantitis		no	teeth	yes	yes	yes	no	Davide_Bazzani	2.75		2	no	no	no	no	no	no	no	no	no	yes	no	yes			yes	pgs
PG_385SPI_T0	SP_385SPI_T016	385	oralcavity	subgingival_plaque	NA	peri-implantitis	male	65	adult	ITA	no	1965971	194791498	75	100	peri-implantitis	1996	yes	implant	yes	yes	yes	yes	Davide_Bazzani	6.25		0	no	no	yes	no	yes	yes	yes	yes					3.7	5.5	no	pgs			mechanical + surgical + home antimicrobial
PG_385SPT_T0	SP_385SPT_T016	385	oralcavity	subgingival_plaque	NA	control	male	65	adult	ITA	no	4636093	458278062	75	100	peri-implantitis		no	implant	yes	yes	yes	yes	Davide_Bazzani	1.75		0	no	no	no	no	no	no	no	no	no	no	yes	no	0	0	no	pgs
PG_386SPI_T0	SP_386SPI_T016	386	oralcavity	subgingival_plaque	NA	peri-implantitis	male	55	adult	ITA	no	429330	42558307	75	100	peri-implantitis	2011	yes	implant	no	no	no	no	Davide_Bazzani	12.75		0	yes	yes	yes	yes	yes	yes	no	no					10.9	11	no	pgs
PG_386SPI_T1_R	NA	386	oralcavity	subgingival_plaque	NA	peri-implantitis	male	55	adult	ITA	no	25471927	3576633822	75	150	peri-implantitis	2011	yes	implant	no	no	no	no	Davide_Bazzani	7		1	yes	yes	yes	yes	yes	yes	no	no	no	no	no	no	10.9	11	no	pgs	peri-implantitis	stable	mechanical + professional antimicrobial + home antimicrobial
PG_386SPI_T2	NA	386	oralcavity	subgingival_plaque	NA	peri-implantitis	male	55	adult	ITA	no	842444	84768157	75	101	peri-implantitis	2011	yes	implant	no	no	no	no	Davide_Bazzani	9.5		2	yes	yes	yes	yes	yes	yes	no	no					10	11	no	pgs	peri-implantitis	stable
PG_386SPT_T0	SP_386SPT_T016	386	oralcavity	subgingival_plaque	NA	control	male	55	adult	ITA	no	31692288	3138855293	75	100	peri-implantitis		no	teeth	no	no	no	no	Davide_Bazzani	2.25		0	no	no	no	no	no	no	no	no							no	pgs
PG_386SPT_T1	NA	386	oralcavity	subgingival_plaque	NA	control	male	55	adult	ITA	no	17020943	1676846912	75	100	peri-implantitis		no	teeth	no	no	no	no	Davide_Bazzani	2.25		1	yes	no	no	no	no	no	no	no	no	no	no	no			no	pgs
PG_386SPT_T2	NA	386	oralcavity	subgingival_plaque	NA	control	male	55	adult	ITA	no	19995506	2010701815	75	101	peri-implantitis		no	teeth	no	no	no	no	Davide_Bazzani	2.75		2	no	no	no	no	no	no	no	no	no	no	no	no			no	pgs
PG_387SPI_T0	SP_387SPI_T016	387	oralcavity	subgingival_plaque	NA	peri-implantitis	male	57	adult	ITA	no	1264234	125495628	75	100	peri-implantitis		yes	implant	no	no	no	no	Davide_Bazzani	5		0													3.2	4.3	no	pgs			mechanical + surgical + professional antimicrobial + home antimicrobial
PG_387SPT_T0	SP_387SPT_T016	387	oralcavity	subgingival_plaque	NA	control	male	57	adult	ITA	no	9942586	987939945	75	100	peri-implantitis		no	implant	no	no	no	no	Davide_Bazzani	1.75		0															no	pgs
PG_388SPT_T0	SP_388SPT_T016	388	oralcavity	subgingival_plaque	NA	control	female	56	adult	ITA	no	539898	53415592	75	100	peri-implantitis	2013	no	implant	yes	yes	yes	no	Davide_Bazzani	3		0	no	no	yes	no	no	no	no	no							no	pgs			mechanical
PG_388SPT_T1	NA	388	oralcavity	subgingival_plaque	NA	control	female	56	adult	ITA	no	3433542	338240997	75	100	peri-implantitis		no	implant	yes	yes	yes	no	Davide_Bazzani	3		1	no	no	yes	no	no	no	no	no							no	pgs
PG_388SPT_T2_R	NA	388	oralcavity	subgingival_plaque	NA	control	female	56	adult	ITA	no	41146157	5855006261	75	150	peri-implantitis		no	implant	yes	yes	yes	no	Davide_Bazzani	3.25		2	no	no	no	no	no	no	no	no							no	pgs
PG_389SPI_T0	SP_389SPI_T016	389	oralcavity	subgingival_plaque	NA	peri-implantitis	male	42	adult	ITA	no	215172	21281378	75	100	peri-implantitis	2010	yes	implant	yes	yes	no	no	Davide_Bazzani	6.5		0	yes	yes	yes	no	yes	yes	yes	no	yes	no	yes	no			no	pgs			mechanical + surgical + professional antimicrobial + home antimicrobial
PG_401SPI_T0	SP_401SPI_T016	401	oralcavity	subgingival_plaque	NA	healthy	female	71	adult	ITA	no	274482	27033353	75	100	healthy	2011	yes	implant	no	no	yes	no	Davide_Bazzani	2		0	yes	no	no	no	no	no	no	no					0	0	no	stb
PG_401SPT_T0	SP_401SPT_T016	401	oralcavity	subgingival_plaque	NA	control	female	71	adult	ITA	no	1431424	141671801	75	100	healthy	2011	no	implant	no	no	yes	no	Davide_Bazzani	2.25		0	yes	no	no	no	no	no	no	no					0	1	no	stb
PG_401SPT_T2_R	NA	401	oralcavity	subgingival_plaque	NA	control	female	71	adult	ITA	no	753097	75618772	75	101	healthy	2011	no	implant	no	no	yes	no	Davide_Bazzani	1.75		2	no	no	no	no	no	no	no	no	no	no	no	no	0	1	no	stb
PG_402SPI_T2	NA	402	oralcavity	subgingival_plaque	NA	healthy	male	53	adult	ITA	no	639584	63118794	75	100	healthy	2012	yes	implant	no	no	no	no	Davide_Bazzani	3.25		2	yes	yes	yes	yes	no	no	no	no					0	0	no	stb
PG_402SPT_T0	SP_402SPT_T016	402	oralcavity	subgingival_plaque	NA	control	male	53	adult	ITA	no	334390	33156628	75	100	healthy		no	teeth	no	no	no	no	Davide_Bazzani	1.25		0	yes	no	yes	no	no	no	no	no	no	no	no	no	1	0	no	stb
PG_402SPT_T2	NA	402	oralcavity	subgingival_plaque	NA	control	male	53	adult	ITA	no	36554950	3607555592	75	100	healthy		no	teeth	no	no	no	no	Davide_Bazzani	2		2	no	no	no	no	no	no	no	no					1	0	no	stb
PG_403SPT_T0	SP_403SPT_T016	403	oralcavity	subgingival_plaque	NA	control	female	65	adult	ITA	no	24979835	2478281205	75	100	healthy	2012	no	implant	no	no	yes	no	Davide_Bazzani	2.75		0	yes	no	no	no	no	no	no	no					0	0	yes	stb
PG_403SPT_T2	NA	403	oralcavity	subgingival_plaque	NA	control	female	65	adult	ITA	no	4803007	476200063	75	100	healthy	2012	no	implant	no	no	yes	no	Davide_Bazzani	2.75		2	yes	no	yes	no	no	no	no	no					0	0	yes	stb
PG_501SPI_T0	NA	501	oralcavity	subgingival_plaque	NA	mucositis	female	45	adult	ITA	no	434100	43037038	75	100	mucositis	2015	yes	implant	no	no	yes	no	Davide_Bazzani	2.5		0	yes	yes	yes	yes	no	no	no	no					1.5	0	no	stb
PG_501SPT_T0	NA	501	oralcavity	subgingival_plaque	NA	control	female	45	adult	ITA	no	132999	13123688	75	100	mucositis	2014	no	implant	no	no	yes	no	Davide_Bazzani	5.25		0	no	no	yes	no	no	no	no	no	yes	no	yes	yes	0	0	no	stb
PG_501SPT_T1	NA	501	oralcavity	subgingival_plaque	NA	control	female	45	adult	ITA	no	642590	63112192	75	100	mucositis	2014	no	implant	no	no	yes	no	Davide_Bazzani	4.75		1	yes	yes	yes	yes	no	no	no	no					0	0	no	stb
PG_502SPI_T0	SP_502SPI_T016	502	oralcavity	subgingival_plaque	NA	mucositis	male	53	adult	ITA	no	17994956	1786779146	75	100	mucositis	2015	yes	implant	no	no	no	no	Davide_Bazzani	6.25		0	yes	yes	yes	yes	no	yes	no	no	yes	yes	yes	yes	0	0	no	stb
PG_502SPI_T1_R	NA	502	oralcavity	subgingival_plaque	NA	mucositis	male	53	adult	ITA	no	2803602	281987621	75	101	mucositis	2015	yes	implant	no	no	no	no	Davide_Bazzani	4.5		1	no	yes	yes	yes	no	no	no	no					0	0	no	stb	mucositis	stable	mechanical + professional antimicrobial + home antimicrobial
PG_502SPI_T2_R	NA	502	oralcavity	subgingival_plaque	NA	mucositis	male	53	adult	ITA	no	699968	70404588	75	101	mucositis	2015	yes	implant	no	no	no	no	Davide_Bazzani	3.75		2	no	yes	no	no	no	no	no	no	no	no	no	no	0	0	no	stb	healthy	improved	mechanical
PG_502SPT_T0	SP_502SPT_T016	502	oralcavity	subgingival_plaque	NA	control	male	53	adult	ITA	no	4421901	436692142	75	100	mucositis		no	teeth	no	no	no	no	Davide_Bazzani	2.75		0	no	no	no	no	no	no	no	no					0	0	no	stb
PG_502SPT_T1	NA	502	oralcavity	subgingival_plaque	NA	control	male	53	adult	ITA	no	2287558	225813445	75	100	mucositis		no	teeth	no	no	no	no	Davide_Bazzani	2.75		1	no	no	no	no	no	no	no	no	no	no	no	no	0	0	no	stb
PG_503SPI_T0	NA	503	oralcavity	subgingival_plaque	NA	mucositis	female	86	adult	ITA	no	155826	15340622	75	100	mucositis	2009	yes	implant	no	no	yes	no	Davide_Bazzani	4.75		0	yes	yes	yes	yes	no	no	no	no					0	0	yes	stb
PG_503SPI_T1	NA	503	oralcavity	subgingival_plaque	NA	mucositis	female	86	adult	ITA	no	27685529	2739575903	75	100	mucositis	2009	yes	implant	no	no	yes	no	Davide_Bazzani	2.25		1	yes	yes	yes	yes	no	no	no	no					0	0	yes	stb	mucositis	stable	mechanical
PG_503SPI_T2_R	NA	503	oralcavity	subgingival_plaque	NA	mucositis	female	86	adult	ITA	no	7700596	775060202	75	101	mucositis	2009	yes	implant	no	no	yes	no	Davide_Bazzani	2.25		2	yes	yes	no	no	no	no	no	no	yes	yes	yes	yes	0	0	yes	stb	healthy	improved	mechanical
PG_503SPT_T0	SP_503SPT_T016	503	oralcavity	subgingival_plaque	NA	control	female	86	adult	ITA	no	18899374	1876892175	75	100	mucositis	2009	no	implant	no	no	yes	no	Davide_Bazzani	2.75		0	no	yes	no	no	no	no	no	no					2	1	yes	stb
PG_503SPT_T1	NA	503	oralcavity	subgingival_plaque	NA	control	female	86	adult	ITA	no	40364526	3957897152	75	100	mucositis	2009	no	implant	no	no	yes	no	Davide_Bazzani	2		1	yes	yes	yes	yes	no	no	no	no	yes	yes	yes	yes	2	1	yes	stb
PG_503SPT_T2	NA	503	oralcavity	subgingival_plaque	NA	control	female	86	adult	ITA	no	45331690	4509337369	75	100	mucositis	2009	no	implant	no	no	yes	no	Davide_Bazzani	2		2	yes	no	no	no	no	no	no	no	yes	no	yes	no	2	1	yes	stb
PG_601SPI_T0	SP_601SPI_T016	601	oralcavity	subgingival_plaque	NA	peri-implantitis	female	48	adult	ITA	no	557664	55267303	75	100	peri-implantitis	2009	yes	implant	yes	yes	yes	no	Davide_Bazzani	5.25		0	yes	yes	yes	yes	yes	yes	yes	no	yes	yes	yes	yes	2	2	yes	stb
PG_601SPI_T1	NA	601	oralcavity	subgingival_plaque	NA	peri-implantitis	female	48	adult	ITA	no	637577	63242138	75	100	peri-implantitis	2009	yes	implant	yes	yes	yes	no	Davide_Bazzani	4.5		1	yes	yes	yes	yes	no	no	no	no					2	2	yes	stb	peri-implantitis	stable	mechanical
PG_601SPI_T2_R	NA	601	oralcavity	subgingival_plaque	NA	peri-implantitis	female	48	adult	ITA	no	12750957	1280535572	75	101	peri-implantitis	2009	yes	implant	yes	yes	yes	no	Davide_Bazzani	5		2	yes	yes	yes	yes	no	no	no	no					2	2	yes	stb	peri-implantitis	stable	mechanical
PG_601SPT_T1	NA	601	oralcavity	subgingival_plaque	NA	control	female	48	adult	ITA	no	7746553	767843044	75	100	peri-implantitis		no	teeth	yes	yes	yes	no	Davide_Bazzani	3.5		1	yes	yes	yes	yes	no	no	no	no	no	yes	no	no	3	2.5	yes	stb
PG_601SPT_T2	NA	601	oralcavity	subgingival_plaque	NA	control	female	48	adult	ITA	no	1297435	128185845	75	100	peri-implantitis		no	teeth	yes	yes	yes	no	Davide_Bazzani	4.5		2	yes	yes	yes	yes	no	no	no	no	yes	yes	yes	yes	3	2.5	yes	stb
PG_602SPI_T0	SP_602SPI_T016	602	oralcavity	subgingival_plaque	NA	mucositis	male	62	adult	ITA	no	29926323	2968181470	75	100	mucositis	2014	yes	implant	yes	yes	yes	no	Davide_Bazzani	2.75		0	yes	yes	no	no	no	no	no	no	yes	yes	no	no	1.5	1	yes	stb
PG_602SPI_T1_R	NA	602	oralcavity	subgingival_plaque	NA	mucositis	male	62	adult	ITA	no	603798	60703407	75	101	mucositis	2014	yes	implant	yes	yes	yes	no	Davide_Bazzani	2.75		1	no	no	no	no	no	no	no	no	no	no	no	yes	1.5	1	yes	stb	healthy	improved	mechanical
PG_602SPI_T2_R	NA	602	oralcavity	subgingival_plaque	NA	mucositis	male	62	adult	ITA	no	6882769	1028245596	75	151	mucositis	2014	yes	implant	yes	yes	yes	no	Davide_Bazzani	2.5		2	no	no	no	no	no	no	no	no	no	no	no	yes	1.5	1	yes	stb	healthy	improved
